# Supplementary material for: Maturation-dependent changes in the size, structure and seeding capacity of Aβ42 amyloid fibrils
Source: Commun Biol. 2024 Feb 6;7:153. doi: 10.1038/s42003-024-05858-7 (PMC10847148; doi:10.1038/s42003-024-05858-7)
Supplement: Supplementary file 3 — Supplementary Data [file 42003_2024_5858_MOESM3_ESM.xlsx]

## Sheet: Seeding assays_variable seed
Time (h)	Unseeded			t0 0.5%			t0 1%			t0 5%			t0 10%			t4 0.5%			t4 1%			t4 5%			t4 10%
0	821	839	814	841	830	836	856	851	846	932	919	954	1118	1138	1118	858	900	856	828	861	884	992	987	1045	1121	1124	1086
0.025	812	779	804	828	824	864	856	854	841	909	929	949	1145	1102	1123	878	910	846	830	869	831	1015	999	986	1132	1108	1085
0.05	806	789	809	824	820	852	849	840	838	990	925	963	1136	1175	1142	856	911	830	808	847	869	977	988	974	1134	1078	1087
0.075	827	790	795	806	814	835	849	858	854	935	893	937	1167	1149	1171	869	905	839	832	841	867	972	997	1010	1115	1124	1073
0.1	828	786	785	823	801	855	820	835	853	952	956	980	1175	1186	1199	849	912	828	830	857	828	968	1008	1000	1161	1133	1143
0.125	783	785	779	810	793	826	872	841	840	999	982	984	1214	1194	1223	810	885	831	816	853	849	989	977	1017	1178	1157	1125
0.15	788	779	764	803	825	855	851	839	815	988	993	1008	1268	1257	1286	827	860	827	846	844	845	1001	1017	1033	1207	1161	1132
0.175	762	775	762	805	790	826	864	868	837	1041	1006	1050	1331	1284	1321	841	871	828	805	833	832	1006	996	1020	1214	1197	1181
0.2	770	764	801	800	800	844	853	866	853	1060	1080	1096	1391	1364	1387	841	890	828	838	849	855	997	1014	1051	1239	1216	1200
0.225	788	768	763	807	818	814	846	880	872	1142	1092	1160	1479	1442	1456	851	881	808	832	862	876	1055	1057	1069	1313	1289	1258
0.25	787	762	772	836	830	841	896	891	861	1175	1181	1211	1574	1522	1503	836	881	816	839	853	869	1061	1078	1110	1355	1300	1309
0.275	760	765	778	815	832	836	886	892	899	1275	1275	1252	1632	1619	1629	841	885	824	849	873	839	1115	1109	1139	1418	1396	1381
0.3	768	764	774	820	829	846	911	904	899	1341	1310	1370	1786	1799	1699	839	865	843	851	860	855	1136	1153	1176	1488	1465	1412
0.325	769	758	736	846	859	882	949	934	924	1457	1385	1458	1892	1854	1822	838	908	840	860	887	894	1182	1163	1201	1564	1514	1532
0.35	790	755	737	836	836	869	974	981	979	1495	1486	1549	2020	1957	1939	888	920	871	862	901	923	1229	1253	1288	1654	1633	1624
0.375	773	771	782	854	880	887	979	994	1018	1617	1563	1622	2121	2098	2028	893	924	886	910	895	919	1312	1303	1313	1685	1709	1633
0.4	757	776	772	875	880	924	1023	1063	1014	1703	1670	1709	2214	2157	2160	846	915	901	922	923	939	1316	1315	1338	1838	1772	1712
0.425	761	775	752	901	913	917	1080	1063	1090	1817	1777	1860	2345	2307	2242	887	908	878	967	937	968	1412	1428	1396	1871	1869	1836
0.45	759	770	752	932	917	936	1112	1126	1139	1876	1810	1911	2408	2364	2373	882	939	888	958	962	986	1447	1454	1483	1936	1934	1903
0.475	779	775	778	973	968	1023	1191	1172	1184	1993	1888	1970	2518	2474	2496	898	963	925	966	984	982	1483	1515	1504	2054	1998	1976
0.5	786	755	764	977	982	1022	1231	1260	1291	2030	1969	2094	2534	2516	2459	942	955	919	1019	1004	1034	1553	1537	1604	2107	2094	2034
0.525	753	771	766	1032	1028	1029	1307	1326	1314	2126	2056	2180	2649	2596	2560	955	968	987	1040	1036	1082	1618	1612	1653	2169	2162	2082
0.55	766	738	751	1055	1051	1097	1324	1404	1369	2200	2112	2260	2752	2670	2660	979	997	955	1093	1066	1095	1665	1682	1756	2251	2241	2153
0.575	767	739	750	1078	1106	1142	1443	1441	1416	2284	2214	2284	2747	2737	2703	1015	1024	1009	1120	1040	1113	1746	1739	1745	2288	2272	2263
0.6	793	759	783	1158	1164	1229	1521	1563	1539	2348	2252	2374	2809	2823	2764	1018	1053	1069	1162	1135	1161	1791	1808	1863	2359	2358	2332
0.625	775	791	769	1195	1208	1308	1583	1650	1601	2425	2327	2416	2893	2912	2878	1058	1116	1084	1194	1156	1200	1865	1921	1929	2416	2461	2347
0.65	793	764	781	1280	1284	1334	1663	1680	1677	2458	2359	2483	2947	2982	2929	1084	1143	1162	1224	1191	1236	1900	1926	1993	2491	2449	2391
0.675	797	758	779	1324	1310	1403	1717	1740	1745	2506	2408	2540	3035	3011	2953	1116	1183	1189	1279	1249	1280	1984	1972	2022	2516	2560	2466
0.7	776	769	768	1368	1426	1471	1790	1836	1821	2599	2461	2581	3012	3049	2979	1167	1176	1235	1338	1306	1304	2026	2011	2111	2602	2608	2563
0.725	789	763	789	1437	1440	1535	1836	1885	1896	2643	2475	2567	3062	3047	3095	1207	1295	1310	1390	1316	1369	2043	2114	2161	2644	2648	2594
0.75	789	788	749	1528	1549	1558	1936	1943	1954	2606	2534	2703	3086	3128	3025	1252	1328	1355	1411	1402	1413	2174	2167	2202	2692	2744	2637
0.775	786	770	787	1613	1591	1705	1985	1993	2066	2758	2578	2725	3166	3192	3115	1320	1381	1411	1482	1440	1459	2210	2232	2302	2670	2704	2709
0.8	816	771	776	1647	1671	1749	2027	2035	2054	2780	2618	2740	3173	3144	3216	1348	1427	1491	1574	1484	1530	2265	2253	2325	2777	2743	2738
0.825	802	775	791	1720	1714	1835	2147	2106	2147	2782	2684	2752	3214	3232	3222	1459	1523	1539	1592	1545	1556	2317	2302	2405	2830	2823	2784
0.85	853	810	774	1777	1829	1908	2147	2171	2233	2784	2667	2790	3223	3206	3259	1478	1555	1640	1678	1552	1626	2337	2369	2441	2897	2842	2779
0.875	820	788	797	1831	1874	1965	2207	2247	2289	2833	2685	2857	3295	3316	3231	1516	1614	1672	1753	1643	1719	2446	2400	2486	2850	2864	2857
0.9	828	811	803	1885	1917	1957	2271	2269	2311	2846	2728	2820	3258	3237	3270	1614	1616	1736	1763	1694	1753	2481	2464	2535	2868	2953	2863
0.925	846	819	816	1929	1934	2040	2308	2288	2349	2918	2766	2858	3303	3343	3286	1678	1720	1804	1828	1770	1792	2493	2502	2552	3010	2980	2911
0.95	864	810	819	1970	1985	2096	2340	2331	2393	2924	2779	2909	3359	3367	3316	1764	1756	1887	1910	1790	1836	2551	2480	2642	2996	3027	2914
0.975	852	829	823	2019	2088	2210	2385	2362	2461	2938	2771	2909	3383	3384	3312	1786	1841	1922	1932	1843	1886	2557	2500	2657	3006	2994	2938
1	907	827	824	2080	2123	2196	2408	2385	2473	2948	2810	2904	3419	3308	3321	1850	1869	1976	1989	1868	1927	2624	2559	2662	3063	3050	2969
1.025	926	852	812	2149	2185	2302	2444	2432	2459	2879	2834	2925	3408	3368	3363	1932	1923	2052	2032	1913	2024	2635	2583	2738	2994	3050	3047
1.05	932	856	856	2167	2224	2285	2486	2481	2530	3005	2839	2990	3469	3326	3352	1956	1999	2088	2099	2018	2056	2710	2615	2795	3084	3062	3053
1.075	955	869	877	2210	2250	2354	2549	2469	2575	2923	2871	2935	3399	3359	3360	2015	2031	2134	2186	1989	2103	2742	2674	2801	3107	3144	3092
1.1	1003	921	920	2267	2316	2416	2547	2503	2538	3002	2832	3030	3442	3317	3429	2054	2106	2186	2193	2020	2116	2761	2717	2832	3158	3139	3057
1.125	1013	916	902	2322	2364	2439	2582	2518	2625	3052	2892	3001	3407	3369	3429	2110	2127	2258	2217	2061	2160	2754	2688	2858	3165	3189	3110
1.15	1083	956	958	2313	2400	2434	2610	2514	2667	3053	2888	2988	3427	3337	3429	2108	2171	2307	2238	2127	2197	2779	2778	2904	3200	3165	3128
1.175	1098	988	961	2391	2365	2451	2612	2529	2671	3018	2945	2952	3426	3284	3367	2186	2209	2301	2286	2151	2210	2839	2755	2935	3178	3147	3189
1.2	1142	1018	1010	2391	2481	2508	2620	2636	2756	3048	2924	2926	3431	3275	3398	2238	2232	2350	2369	2234	2299	2855	2812	2941	3198	3158	3169
1.225	1181	1035	1020	2395	2500	2534	2690	2598	2727	3060	2928	2994	3359	3320	3380	2296	2238	2392	2353	2226	2331	2906	2833	2932	3156	3266	3133
1.25	1236	1073	1051	2424	2523	2593	2695	2652	2738	3049	3000	2966	3379	3260	3381	2356	2325	2391	2411	2277	2373	2876	2842	2964	3245	3277	3194
1.275	1297	1118	1064	2493	2506	2569	2672	2597	2768	3033	2929	2960	3384	3216	3386	2315	2320	2456	2420	2288	2374	2946	2874	3028	3259	3302	3200
1.3	1346	1174	1136	2498	2554	2605	2716	2624	2745	3059	2929	2990	3353	3225	3402	2381	2404	2480	2470	2328	2416	2949	2903	3068	3275	3297	3186
1.325	1349	1195	1184	2487	2543	2617	2686	2674	2756	3088	2961	2982	3268	3199	3420	2442	2413	2461	2472	2337	2424	2966	2858	3035	3304	3273	3224
1.35	1422	1218	1237	2528	2595	2658	2751	2727	2790	3086	2985	2997	3371	3209	3427	2472	2434	2504	2526	2346	2447	3007	2842	3030	3290	3278	3211
1.375	1471	1266	1215	2510	2616	2645	2756	2721	2815	3080	3015	3044	3323	3136	3441	2484	2461	2544	2513	2449	2447	3025	2910	3073	3300	3365	3194
1.4	1553	1317	1289	2653	2625	2712	2766	2684	2795	3061	2973	2985	3321	3123	3386	2489	2500	2573	2540	2427	2498	3013	2958	3137	3336	3264	3253
1.425	1604	1400	1337	2567	2659	2668	2747	2680	2854	3035	2946	3055	3303	3140	3380	2527	2500	2565	2548	2458	2521	3012	2935	3079	3303	3320	3197
1.45	1679	1426	1399	2626	2607	2703	2807	2696	2858	2976	3046	3016	3285	3185	3363	2509	2516	2604	2553	2429	2528	2980	2909	3127	3319	3309	3227
1.475	1753	1445	1418	2660	2607	2764	2801	2744	2818	3055	2851	3026	3186	3187	3456	2585	2522	2634	2600	2476	2520	3073	2969	3156	3372	3333	3224
1.5	1725	1501	1459	2679	2678	2699	2794	2695	2860	2986	3019	2983	3256	3061	3389	2576	2565	2604	2581	2511	2563	3039	2990	3171	3372	3364	3261
1.525	1821	1586	1559	2628	2696	2733	2841	2716	2835	2907	3025	3067	3247*	3025*	3327*	2588	2575	2644	2599	2500	2603	3039	2991	3149	3288*	3333*	3204*
1.55	1921	1624	1608	2634	2711	2788	2825	2785	2847	2913	3027	3047	3117*	3070*	3310*	2611	2596	2643	2638	2548	2593	3079	3036	3205	3323*	3385*	3171*
1.575	1977	1684	1671	2693	2747	2808	2783	2753	2888	2874	3027	3042	3165*	2997*	3277*	2657	2629	2652	2640	2561	2630	3045	2923	3191	3299*	3392*	3226*
1.6	2033	1732	1686	2742	2709	2786	2829	2772	2926	2967	3076	2935	3179*	3051*	3264*	2656	2610	2712	2678	2536	2627	3076	3012	3211	3299*	3404*	3180*
1.625	2079	1807	1759	2654	2698	2786	2808	2759	2866	2958	2944	2964	3162*	3006*	3225*	2695	2694	2694	2639	2590	2667	3136	3003	3256	3324*	3369*	3217*
1.65	2149	1880	1831	2719	2753	2836	2791	2783	2913	2855	2932	3015	3158*	3013*	3495*	2676	2669	2703	2705	2559	2658	3136	3006	3229	3317*	3395*	3199*
1.675	2182	1891	1886	2703	2765	2842	2819	2747	2952	2882	2953	3176	3163*	2831*	3506*	2695	2671	2705	2701	2573	2676	3102	3043	3232	3342*	3397*	3175*
1.7	2281	1986	1923	2740	2749	2874	2834	2793	2944	2932	3092	3016	3096*	2989*	3489*	2743	2638	2648	2678	2594	2664	3137	2994	3222	3298*	3418*	3217*
1.725	2267	2036	1973	2755	2766	2882	2842	2776	2907	2944	2975	2960	3051*	2816*	3607*	2686	2680	2695	2749	2607	2694	3161	3026	3269	3278*	3457*	3223*
1.75	2323	2045	2017	2760	2849	2897	2809	2777	2892	2898	3069	2974	3128*	2644*	3456*	2765	2677	2735	2727	2639	2687	3128	3046	3276	3300*	3502*	3202*
1.775	2352	2145	2067	2712	2827	2828	2840	2796	2902	2928	3073	3014	3138*	2740*	3540*	2756	2760	2706	2714	2661	2682	3173	3037	3287	3374*	3473*	3178*
1.8	2420	2205	2170	2769	2826	2885	2806	2772	2912	2926	3075	2941	3095*	2680*	3556*	2719	2757	2729	2732	2671	2711	3137	3066	3211	3336*	3347*	3208*
1.825	2444	2229	2184	2796	2832	2883	2865	2781	2874	2929	3189	2910	3180*	2606*	3513*	2722	2713	2751	2754	2655	2763	3132	3068	3229	3344*	3425*	3137*
1.85	2448	2284	2239	2807	2862	2865	2875	2778	2899	2986	3062	3059	3068*	2644*	3474*	2755	2707	2772	2743	2674	2740	3191	3017	3244	3346*	3481*	3187*
1.875	2556	2298	2312	2811	2837	2923	2838	2719	2886	2943	3049	3069	3076*	2650*	3498*	2733	2716	2765	2741	2673	2718	3172	3050	3264	3330*	3431*	3164*
1.9	2546	2362	2377	2827	2840	2904	2805	2746	2901	2959	3169	3143	3066*	2804*	3215*	2784	2757	2738	2721	2658	2753	3163	3018	3312	3291*	3420*	3138*
1.925	2538	2383	2395	2823	2828	2900	2792	2729	2876	3002	3131	3079	3047*	2717*	3315*	2768	2747	2763	2753	2695	2758	3146	3024	3331	3260*	3452*	3177*
1.95	2629	2461	2452	2796	2835	2873	2865	2696	2869	2996	3161	3058	3061*	2449*	3375*	2783	2708	2769	2729	2709	2754	3184	2984	3281	3292*	3452*	3211*
1.975	2649	2475	2520	2796	2889	2935	2799	2700	2864	3015	3219	3141	3047*	2491*	3426*	2792	2778	2764	2750	2721	2795	3192	3003	3277	3295*	3463*	3177*
2	2658	2545	2496	2788	2906	2868	2855	2748	2841	3073	3243	3223	3105*	2530*	3459*	2781	2753	2755	2804	2676	2812	3180	3024	3292	3251*	3464*	3118*
2.025	2635	2595	2492	2846	2903	2955	2874	2741	2826	3041*	3066*	3134*	3185*	2678*	3524*	2824	2778	2742	2825	2680	2782	3104*	2982*	3232*	3206*	3523*	3096*
2.05	2685	2604	2629	2820	2890	2916	2825	2745	2844	2969*	3189*	3221*	3180*	2682*	3589*	2807	2777	2781	2724	2697	2774	3055*	2982*	3216*	3145*	3472*	3123*
2.075	2708	2634	2559	2782	2876	2919	2849	2714	2906	2988*	3181*	3354*	3198*	2627*	3593*	2801	2753	2782	2721	2735	2783	3116*	2996*	3203*	3168*	3443*	3115*
2.1	2672	2673	2643	2847	2950	2885	2817	2728	2827	2956*	3215*	3244*	3273*	2601*	3493*	2780	2767	2829	2798	2737	2817	3116*	2920*	3263*	3210*	3509*	3097*
2.125	2736	2723	2653	2881	2928	2937	2830	2712	2820	3000*	3300*	3244*	3223*	2659*	3438*	2814	2804	2810	2777	2728	2846	3060*	2956*	3185*	3232*	3492*	3091*
2.15	2736	2728	2640	2832	2901	2884	2851	2713	2781	3048*	3281*	3327*	3191*	2711*	3499*	2794	2775	2753	2770	2738	2807	3044*	2934*	3237*	3201*	3483*	3066*
2.175	2711	2766	2775	2827	2962	2920	2791	2627	2808	3033*	3216*	3243*	3168*	2699*	3488*	2793	2738	2759	2766	2747	2810	3022*	2961*	3206*	3244*	3540*	3052*
2.2	2749	2764	2744	2892	2875	2958	2856	2670	2842	2971*	3259*	3042*	3339*	2544*	3550*	2774	2770	2750	2758	2727	2831	3079*	3014*	3263*	3151*	3532*	3066*
2.225	2750	2757	2744	2819	2926	2939	2810	2600	2710	3106*	3380*	3107*	3454*	2635*	3531*	2826	2822	2768	2766	2750	2772	3038*	2938*	3209*	3167*	3394*	3076*
2.25	2727	2762	2777	2888	2932	2948	2825	2545	2711	3119*	3334*	3113*	3408*	2589*	3344*	2811	2795	2787	2725	2727	2796	3014*	2994*	3194*	3179*	3542*	3048*
2.275	2776	2824	2790	2796	2963	2968	2832	2588	2784	3043*	3304*	3246*	3318*	2835*	3434*	2844	2776	2793	2754	2738	2775	3055*	2995*	3161*	3077*	3500*	3113*
2.3	2761	2841	2848	2893	2915	2923	2787	2594	2767	3131*	3391*	3136*	3314*	3008*	3492*	2794	2774	2747	2808	2772	2824	2938*	2924*	3223*	3129*	3451*	3078*
2.325	2754	2840	2845	2838	2906	2968	2828	2563	2729	3096*	3468*	3037*	3361*	2887*	3379*	2837	2790	2767	2808	2781	2853	2974*	2932*	3235*	3123*	3515*	3086*
2.35	2819	2770	2899	2866	2863	2929	2819	2522	2735	3104*	3475*	3014*	3434*	2899*	3468*	2806	2792	2808	2780	2751	2799	2908*	2852*	3186*	3079*	3586*	3056*
2.375	2748	2851	2899	2833	2945	2874	2889	2607	2766	3037*	3368*	3181*	3380*	3040*	3454*	2869	2826	2804	2764	2796	2823	2939*	2877*	3153*	3104*	3535*	2999*
2.4	2779	2864	2862	2859	2944	2936	2760	2580	2689	3079*	3447*	3125*	3388*	3186*	3553*	2848	2799	2860	2773	2736	2836	2932*	2904*	3116*	3149*	3578*	2962*
2.425	2813	2852	2942	2863	2919	2910	2862	2566	2688	3024*	3471*	3150*	3408*	3473*	3504*	2852	2794	2766	2780	2767	2852	2976*	2898*	3125*	3161*	3581*	3020*
2.45	2753	2806	2942	2847	2954	2933	2796	2602	2731	3198*	3529*	3134*	3311*	3523*	3556*	2775	2809	2796	2743	2712	2848	2954*	2852*	3146*	3197*	3565*	3024*
2.475	2773	2847	2916	2864	2914	2994	2731	2557	2714	3083*	3398*	3083*	3362*	3479*	3612*	2806	2800	2844	2726	2812	2861	2896*	2889*	3167*	3213*	3512*	3075*
2.5	2786	2876	2893	2867	2882	2957	2747	2480	2710	3185*	3573*	3258*	3264*	3438*	3587*	2815	2828	2806	2780	2717	2892	2879*	2922*	3188*	3182*	3559*	3109*
2.525	2827	2830	2965	2818	2938	2956	2803	2560	2720	3246*	3533*	3182*	3227*	3441*	3496*	2896	2822	2829	2731	2755	2857	2890*	2908*	3168*	3110*	3595*	3017*
2.55	2794	2872	2924	2909	2949	2885	2725	2546	2738	3197*	3437*	3344*	3275*	3405*	3424*	2835	2798	2839	2761	2790	2902	2870*	2878*	3148*	3176*	3550*	3088*
2.575	2762	2875	2952	2875	2866	2942	2769	2598	2638	3165*	3588*	3143*	3317*	3387*	3507*	2805	2809	2786	2747	2747	2875	2843*	2904*	3144*	3217*	3652*	3063*
2.6	2811	2859	2933	2823	2873	2916	2750	2496	2681	3104*	3513*	3292*	3405*	3452*	3611*	2838	2780	2769	2758	2800	2889	2858*	2881*	3099*	3243*	3562*	3016*
2.625	2800	2896	2926	2859	2979	2967	2788	2540	2684	3214*	3552*	3286*	3417*	3508*	3546*	2837	2824	2804	2776	2783	2859	2871*	2818*	3120*	3239*	3589*	2988*
2.65	2836	2859	3040	2917	2897	2964	2792	2558	2733	3270*	3623*	3158*	3408*	3341*	3569*	2825	2858	2821	2737	2772	2889	2834*	2832*	3135*	3163*	3590*	3024*
2.675	2837	2873	2949	2865	2934	2952	2786	2551	2708	3240*	3692*	3144*	3402*	3412*	3549*	2820	2851	2782	2755	2799	2866	2851*	2899*	3142*	3108*	3704*	3052*
2.7	2842	2843	2912	2892	2884	2944	2777	2547	2706	3094*	3584*	3152*	3410*	3438*	3651*	2866	2821	2794	2749	2775	2883	2844*	2820*	3083*	3112*	3628*	3006*
2.725	2842	2838	2963	2872	2935	3000	2813	2506	2788	3058*	3596*	3273*	3346*	3343*	3610*	2835	2813	2800	2764	2801	2832	2876*	2804*	3072*	3102*	3549*	2942*
2.75	2847	2851	2973	2878	2914	2936	2855	2495	2731	3147*	3687*	3280*	3372*	3396*	3483*	2840	2820	2798	2779	2803	2858	2832*	2836*	3109*	3067*	3593*	3052*
2.775	2855	2864	2993	2881	2969	2903	2812	2512	2754	3178*	3660*	3310*	3345*	3479*	3560*	2861	2813	2821	2707	2772	2865	2780*	2765*	3100*	3121*	3657*	2888*
2.8	2789	2872	2991	2875	2945	2917	2771	2504	2686	3140*	3685*	3291*	3356*	3404*	3605*	2874	2849	2803	2741	2811	2858	2755*	2820*	3071*	3218*	3716*	2922*
2.825	2827	2868	2947	2909	2988	2946	2762	2482	2708	3211*	3628*	3196*	3312*	3378*	3655*	2859	2823	2785	2711	2801	2934	2756*	2814*	3075*	3170*	3774*	2939*
2.85	2853	2869	2964	2869	2981	2952	2676	2469	2741	3247*	3760*	3336*	3389*	3302*	3592*	2870	2795	2846	2720	2810	2883	2810*	2837*	2989*	3308*	3729*	2890*
2.875	2851	2853	2964	2932	2984	2936	2722	2472	2742	3296*	3645*	3439*	3358*	3328*	3530*	2862	2779	2790	2720	2774	2899	2856*	2854*	3049*	3247*	3775*	2892*
2.9	2794	2886	2937	2850	2949	2915	2733	2515	2852	3170*	3682*	3312*	3356*	3429*	3511*	2894	2862	2891	2753	2834	2855	2825*	2839*	3074*	3202*	3722*	2844*
2.925	2851	2879	2990	2884	3004	2910	2789	2521	2759	3106*	3772*	3200*	3406*	3398*	3484*	2835	2787	2818	2757	2824	2920	2785*	2830*	3027*	3206*	3778*	2824*
2.95	2834	2874	2916	2892	2963	2957	2753	2476	2786	2984*	3613*	3179*	3419*	3363*	3486*	2884	2836	2826	2685	2765	2872	2762*	2786*	3064*	3179*	3768*	2934*
2.975	2834	2862	2926	2869	2993	2956	2750	2481	2716	3030*	3687*	3288*	3392*	3442*	3554*	2892	2820	2857	2726	2785	2846	2740*	2783*	2982*	3172*	3733*	2784*
3	2888	2786	2928	2907	2980	2952	2703	2553	2749	3141*	3745*	3378*	3404*	3406*	3584*	2837	2903	2787	2734	2788	2863	2817*	2759*	3082*	3209*	3687*	2791*
3.025	2862	2864	2927	2934	3025	3044	2806	2532	2825	3239*	3675*	3295*	3396*	3490*	3613*	2863	2851	2885	2760	2846	2849	2724*	2704*	3017*	3255*	3758*	2815*
3.05	2877	2792	2939	2920	2990	2999	2872	2495	2786	3299*	3661*	3168*	3425*	3416*	3669*	2845	2843	2864	2780	2802	2895	2676*	2776*	2997*	3434*	3750*	2916*
3.075	2886	2892	2919	2944	2964	2953	2987	2562	2817	3281*	3717*	3219*	3468*	3277*	3628*	2845	2780	2868	2755	2752	2918	2706*	2740*	3032*	3188*	3816*	2902*
3.1	2884	2851	2920	2885	2973	2988	2967	2584	2895	3220*	3779*	3254*	3503*	3363*	3614*	2914	2815	2884	2697	2823	2891	2601*	2732*	3040*	3242*	3912*	2920*
3.125	2881	2883	2939	2891	2961	3008	2934	2666	2863	3099*	3668*	3332*	3444*	3443*	3584*	2896	2855	2880	2744	2859	2885	2663*	2781*	3066*	3371*	3799*	2903*
3.15	2860	2866	2920	2913	3014	2952	2932	2530	2958	3081*	3691*	3270*	3414*	3345*	3523*	2903	2812	2831	2684	2812	2859	2715*	2756*	2998*	3390*	3861*	2931*
3.175	2810	2839	2883	2840	2935	3045	2916	2578	2868	3158*	3729*	3176*	3381*	3423*	3523*	2888	2819	2827	2718	2845	2918	2732*	2865*	2972*	3412*	3841*	2897*
3.2	2869	2841	2893	2837	3017	3021	3000	2564	2920	3217*	3720*	3180*	3360*	3430*	3538*	2917	2862	2848	2759	2846	2897	2752*	2817*	2951*	3298*	3793*	2932*
3.225	2848	2869	2909	2880	2931	2960	2949	2543	2946	3211*	3720*	3257*	3416*	3451*	3532*	2840	2860	2896	2720	2828	2897	2812*	2705*	2947*	3390*	3884*	2968*
3.25	2853	2832	2873	2870	2996	3045	3003	2536	2922	3204*	3774*	3189*	3419*	3508*	3663*	2914	2799	2858	2746	2818	2883	2797*	2776*	2979*	3357*	3934*	2995*
3.275	2888	2878	2922	2867	3022	3052	2938	2457	2960	3166*	3791*	3295*	3497*	3347*	3616*	2915	2832	2861	2703	2822	2895	2814*	2742*	3085*	3326*	3932*	2986*
3.3	2839	2866	2879	2880	3038	3049	2923	2485	3054	3211*	3741*	3173*	3585*	3316*	3668*	2911	2854	2888	2708	2823	2940	2746*	2861*	3112*	3323*	3928*	2959*
3.325	2848	2838	2923	2875	3024	3065	2894	2510	2957	3148*	3856*	3288*	3506*	3457*	3649*	2858	2816	2897	2726	2832	2929	2816*	2854*	3028*	3363*	3912*	2882*
3.35	2889	2872	2878	2872	3072	3111	2922	2476	2858	3240*	3828*	3248*	3564*	3599*	3735*	2906	2852	2851	2716	2875	2901	2765*	2794*	3035*	3332*	3978*	2885*
3.375	2885	2917	2900	2922	3112	3125	2964	2495	2911	3159*	3726*	3270*	3465*	3481*	3726*	2941	2844	2846	2656	2853	2895	2788*	2781*	3065*	3356*	4023*	2832*
3.4	2944	2904	2890	2872	3081	3151	3029	2480	2843	3111*	3724*	3296*	3526*	3511*	3618*	2954	2772	2865	2719	2833	2922	2736*	2736*	2973*	3401*	3933*	2875*
3.425	2900	2906	2890	2869	3099	3179	2998	2472	2835	3231*	3829*	3263*	3540*	3368*	3613*	2875	2832	2840	2688	2794	2934	2735*	2714*	3050*	3324*	3966*	2820*
3.45	2925	2917	2855	2902	3083	3160	2991	2487	2903	3226*	3783*	3228*	3501*	3342*	3716*	2909	2901	2872	2709	2823	2898	2742*	2664*	3017*	3312*	4012*	2952*
3.475	2905	2913	2855	2864	3068	3145	3040	2537	2910	3237*	3780*	3255*	3570*	3320*	3679*	2897	2828	2868	2690	2865	2835	2778*	2590*	2988*	3218*	4028*	2936*
3.5	2904	2942	2818	2880	3048	3199	3034	2517	2966	3310*	3828*	3381*	3618*	3333*	3734*	2945	2858	2898	2713	2817	2834	2822*	2655*	2981*	3186*	4066*	2860*

## Sheet: Seeding assay_variable conc
Time (min)	4.5	4.5	4.5	3.6	3.6	3.6	2.84	2.84	2.84	2.25	2.25	2.25	1.8	1.8	1.8	1.44	1.44	1.44	1.13	1.13	1.13	0.9	0.9	0.9	0.72	0.72	0.72
0	3501	3574	3540	3554	3578	3552	4125	4239	4165	4337	4468	4565	4617	4650	4645	4721	4970	4691	4773	5071	4945	5192	5220	4963	5421	5335	5128
3	3424	3326	3454	3598	3372	3551	4069	4016	3939	4235	4233	4378	4673	4467	4375	4599	4857	4516	4585	4693	4757	4864	4809	4771	4917	4994	5032
6	3345	3345	3283	3469	3399	3610	3971	4005	3785	4077	4185	4248	4280	4358	4217	4320	4704	4375	4410	4523	4437	4661	4521	4589	4864	4823	4634
9	3316	3414	3370	3512	3242	3325	3731	3981	3800	4048	4066	4163	4183	4408	4237	4384	4558	4360	4401	4497	4456	4522	4623	4423	4581	4804	4826
12	3330	3246	3329	3344	3323	3474	3724	3794	3733	4089	4013	4166	4264	4274	4263	4075	4540	4203	4291	4437	4258	4508	4393	4608	4613	4719	4646
15	3469	3338	3192	3258	3314	3322	3814	3775	3741	3991	3879	4213	4185	4189	4191	4185	4323	4210	4363	4427	4370	4461	4466	4342	4568	4718	4578
18	3519	3438	3452	3390	3354	3310	3738	3898	3729	4064	3946	4052	3997	4141	4265	4133	4402	4305	4408	4361	4204	4470	4492	4505	4564	4628	4605
21	3617	3554	3428	3447	3232	3488	3687	3753	3987	4114	3914	4178	3963	4151	4006	4016	4570	4232	4316	4476	4390	4394	4612	4371	4588	4614	4598
24	3611	3490	3620	3392	3402	3408	3747	3879	3651	4156	4023	4138	4145	4147	4170	4006	4450	3944	4225	4410	4192	4345	4376	4361	4513	4597	4536
27	3892	3823	3629	3343	3393	3508	3687	3913	3658	3993	3884	4027	4065	4078	4065	4164	4276	4120	4178	4358	4065	4278	4472	4292	4565	4562	4611
30	4119	4175	4003	3694	3490	3442	3788	3943	3914	3943	3964	4083	3959	4098	4017	4041	4313	4034	4192	4342	4217	4211	4392	4457	4720	4511	4520
33	4426	4499	4199	3779	3685	3621	3908	3855	3851	3979	3967	4015	3962	4230	4013	4070	4210	4180	4155	4286	4207	4330	4300	4271	4409	4504	4369
36	4966	4823	4556	3721	3635	3844	3921	3942	3917	4039	3918	3897	3984	4026	3994	4012	4189	4184	4238	4280	4198	4203	4379	4415	4475	4527	4514
39	5635	5655	5273	3849	4056	3930	3791	4059	4030	4068	3855	4143	3873	4235	3994	4022	4282	4300	4301	4244	4242	4325	4534	4310	4525	4531	4445
42	6542	6052	5763	4272	4129	4210	3890	4074	4036	4065	3919	4021	4010	4132	3977	4069	4290	4168	3977	4205	4336	4260	4292	4359	4547	4438	4418
45	7373	7119	6743	4366	4327	4749	4155	3974	4200	4185	3928	4024	3953	4171	3968	4068	4178	4205	4101	4329	4309	4310	4141	4296	4528	4566	4514
48	8623	8105	7810	4891	4662	4996	4022	4281	4276	4040	4064	4159	3853	4185	3916	4007	4211	4169	4091	3999	4285	4273	4352	4409	4401	4351	4357
51	10201	9601	9232	5360	5161	5696	4244	4331	4496	4296	4119	4131	3969	3922	3941	4151	4292	4000	4293	4103	4105	4248	4359	4305	4331	4445	4337
54	11488	10782	10482	6034	5784	6019	4379	4566	4654	4264	4077	4410	3926	4217	3958	4033	4297	4128	4153	4225	4107	4426	4235	4340	4269	4387	4607
57	13026	12074	11790	6590	6585	6871	4584	4647	4946	4380	4157	4142	4024	4152	3996	4014	4319	4172	4238	4294	4233	4235	4309	4354	4358	4444	4550
60	13822	13396	12811	7438	7483	7826	4990	5309	5118	4296	4154	4268	4136	4088	3914	4088	4224	4167	4176	4174	4101	4193	4403	4412	4234	4426	4421
63	14981	14886	14641	8017	7887	8536	5239	5542	5454	4517	4135	4294	4094	4225	3943	4037	4194	4143	4248	4254	4116	4246	4243	4244	4347	4489	4359
66	16204	15838	15562	9269	8792	9335	5562	5932	5731	4715	4309	4481	4038	4062	3948	4170	4244	4265	4173	4200	4171	4171	4513	4248	4515	4278	4375
69	16667	16580	16401	9906	9729	10329	5838	6263	6366	4755	4408	4546	3961	4204	4002	4111	4311	4111	4148	4058	4012	4263	4145	4246	4339	4537	4456
72	17672	17745	17545	10901	10639	11082	6048	6651	6746	4831	4494	4631	4145	4122	3889	3999	4176	4156	4183	4167	4071	4301	4365	4176	4450	4551	4472
75	18722	18823	17903	11556	11270	12188	6853	7223	7371	5141	4745	4794	4063	3990	4055	3910	4305	3996	4227	4206	4159	4231	4377	4111	4571	4382	4387
78	19051	19474	18602	12311	11979	12908	7101	7431	7608	5103	5051	5059	4142	4230	4079	4018	4289	4162	4036	4148	4084	4045	4273	4228	4370	4464	4276
81	19901	20371	19017	13210	12664	13538	7452	8251	8177	5480	5040	5064	4217	4262	4138	4039	4205	4135	4020	4243	4108	4414	4155	4291	4579	4351	4499
84	19963	20370	19845	13696	13335	14066	8228	8829	9032	5861	5388	5275	4162	4277	4067	3994	4150	4181	4210	4121	4174	4279	4258	4160	4412	4427	4327
87	20949	19985	20322	13988	14128	14807	8740	9402	9170	5940	5420	5595	4416	4255	4198	4018	4453	4038	4156	4187	4128	4228	4304	4401	4431	4446	4337
90	21051	20670	20369	14801	14811	15202	9376	9867	9530	6236	5840	5784	4234	4321	4221	3942	4150	4288	4139	4166	4148	4286	4430	4273	4384	4662	4325
93	21298	20769	21260	15263	15373	15911	9811	10320	10193	6624	6019	5961	4463	4357	4248	3984	4296	4174	4251	4196	3916	4163	4181	4244	4405	4414	4411
96	21384	21042	20979	16052	15334	16308	10289	10927	10781	6987	6223	6231	4419	4372	4267	4181	4516	4255	4139	4103	4151	4183	4135	4177	4367	4434	4435
99	21659	21166	21072	16318	15583	16711	10856	11197	11228	7405	6460	6549	4478	4531	4363	4176	4325	4312	4123	4137	4191	4253	4283	4180	4303	4365	4407
102	21813	21352	21807	16626	16288	17329	11604	11877	11564	7630	6627	6721	4574	4463	4439	4145	4299	4238	4188	4078	4089	4232	4203	4159	4443	4435	4329
105	21896	21192	21794	16899	16585	17366	11896	12357	12033	8090	7133	6926	4758	4503	4510	4110	4219	4355	4048	4243	4053	4368	4051	4401	4203	4340	4362
108	22005	21496	22108	17344	16809	17816	12138	12881	12311	8185	7383	7356	4984	4810	4680	4135	4413	4392	4149	4208	4240	4088	4132	4104	4391	4286	4324
111	22299	21594	21969	17473	17049	18065	12488	13107	12936	8610	7907	7594	4890	4776	4732	4122	4335	4262	4183	4105	4036	4318	4342	4156	4485	4365	4193
114	22606	21620	22637	17259	17149	17836	12633	13361	13138	8950	8114	8036	5197	4899	4592	4099	4351	4306	4233	4191	4032	4057	4376	4258	4451	4354	4318
117	22497	21967	22789	18070	17364	18200	13304	13948	13348	8944	8387	8041	5111	4985	4903	4248	4264	4272	4235	4181	3988	4180	4262	4310	4470	4376	4400
120	22682	21445	22244	17500	17173	18284	13208	13918	13386	9009	8395	8366	5291	5087	4920	4214	4384	4398	4152	4166	4216	4210	4181	4342	4426	4456	4291
123	23003	21440	22069	18047	17612	18689	13940	14365	13993	9850	8885	8572	5601	5255	4977	4173	4324	4350	4150	4136	4202	4156	4104	4412	4219	4314	4165
126	22649	21360	22984	17832	17469	18638	13996	14460	13872	10077	9290	9144	5622	5458	5164	4109	4290	4427	4122	4129	4145	4057	4324	4226	4440	4320	4285
129	22896	21639	22490	18374	18147	18730	14544	14796	14096	10091	9500	9276	5717	5483	5194	4249	4345	4345	4135	4272	4177	4242	4413	4213	4371	4372	4212
132	22858	21655	22870	18656	18072	18918	14600	14816	14399	10498	9102	9420	5625	5562	5409	4223	4552	4393	4206	3940	4190	4269	4207	4095	4150	4333	4332
135	22653	21514	22861	18422	17992	18951	14638	14648	14561	11059	9859	9901	5930	5686	5501	4181	4324	4508	4183	4087	4061	4196	4201	4174	4356	4463	4334
138	22835	21442	22699	18359	18299	18863	15015	15486	14657	11034	10274	10329	6310	5919	5615	4320	4517	4584	4008	4149	4035	4200	4209	4105	4345	4309	4338
141	22872	21486	22487	18278	18356	19252	14969	15510	14720	11307	10504	10272	6420	6057	6018	4278	4488	4486	4177	4063	4096	4017	4390	4253	4253	4414	4330
144	23107	21878	22824	18541	18571	18834	15148	15379	15017	11400	10192	10637	6348	6262	5826	4342	4579	4544	4145	4086	3966	4151	4246	4105	4389	4250	4306
147	23091	22197	22540	18344	18450	19203	15350	15523	14892	11513	10931	10925	6566	6270	6061	4320	4512	4564	4165	4155	4214	4084	4289	4031	4379	4431	4255
150	23157	21702	22415	18522	18321	19488	15346	15833	15288	12140	11464	10818	6783	6630	6355	4527	4681	4694	4129	4179	4075	4244	4263	4158	4296	4356	4257
153	23173	21467	22414	18625	18440	19310	15502	15869	15061	12184	11001	10886	6794	6952	6497	4523	4846	4591	4156	4177	4131	4164	4144	4169	4187	4359	4190
156	23425	21244	22717	18552	18336	19072	15537	16126	15823	12250	11127	11569	6924	6761	6588	4435	4752	4721	4185	4215	4046	4301	4168	4007	4275	4492	4424
159	23046	21418	22456	18391	18176	18991	15982	15685	15316	12682	11578	11408	7335	6908	6941	4381	4817	4747	4173	4221	4137	4192	4049	4218	4177	4354	4416
162	22932	21509	22007	18572	18390	18996	16117	15891	15427	12710	11606	11673	7102	7456	6929	4482	4921	4807	4185	4055	4185	3960	4174	4243	4457	4254	4341
165	22688	21289	22472	18386	18407	19179	16167	15899	15634	12361	11673	11828	7379	7360	7217	4598	4902	5085	4252	4213	4077	4146	4083	4149	4168	4488	4251
168	22567	21243	22611	18755	18651	19333	16005	16033	15517	12955	11898	11756	7549	7493	6991	4774	4835	4952	4233	4153	4079	4100	4189	4120	4282	4364	4270
171	23034	21170	22521	18530	18899	19069	16194	15892	15567	12953	12069	11966	7977	7753	7409	4655	5168	5106	4299	4145	4109	4298	4165	4174	4242	4394	4344
174	22941	21468	22397	18687	18389	19038	16299	15696	15745	12864	12305	12017	7710	7892	7647	4683	4996	5093	4250	4226	4067	4244	4281	4146	4299	4356	4149
177	23635	21060	22357	18514	18594	18893	16175	15995	15767	13173	12369	12255	8089	8301	7832	4857	5097	5189	4102	4319	4235	4081	4329	4197	4327	4312	4121
180	22942	21452	22812	18763	18482	19116	16159	16320	15517	13342	12359	12275	8185	8384	8030	5116	5329	5112	4246	4200	3993	4229	4279	4252	4213	4199	4171
183	23105	21369	22719	18959	18589	19177	16240	16210	15771	13456	12606	12203	8473	8601	8304	5078	5300	5272	4332	4195	4035	4064	4308	4065	4403	4446	4491
186	22985	21636	23181	18561	18944	19137	16658	16087	15800	13407	12592	12636	8496	8668	8058	4823	5391	5357	4269	4219	4073	4262	4208	4310	4379	4358	4199
189	22895	21520	22718	18756	18496	18923	16294	16036	15755	13313	12695	12595	9035	9098	8551	5103	5419	5420	4228	4144	4018	4263	4152	4082	4328	4233	4246
192	23516	21655	23062	18628	18323	18958	16298	16416	16156	13463	12818	12348	8997	8724	8397	5318	5614	5618	4265	4158	4282	4008	4169	4172	4257	4273	4282
195	22821	20820	22505	18543	18490	18933	16600	15741	15787	13363	12859	12598	8555	9106	8687	5310	5515	5647	4182	4208	4161	4206	4105	4176	4414	4355	4241
198	22776	21702	22947	18544	18434	18710	16500	16191	16060	13386	12641	12672	9074	9120	8581	5289	5808	5747	4265	4244	4150	4171	3970	4265	4283	4331	4182
201	23231	22201	22767	18415	18288	18930	16312	16012	16065	13404	13331	12839	9475	9271	8729	5571	5630	5773	4321	4485	4293	4053	4065	4028	4210	4265	4105
204	23089	21671	22961	18253	18406	19012	16427	16033	15870	13594	13238	12746	9312	9421	8792	5535	5871	6323	4211	4351	4194	4151	4165	4086	4276	4262	4318
207	23177	21275	22998	18270	18339	18775	16705	16100	15694	13872	13011	12711	9289	9185	9003	5722	5898	6121	4411	4186	4038	4265	4169	4269	4253	4350	4385
210	23274	21637	22510	18330	18352	18738	16500	16013	15806	13209	12801	12869	9557	9640	8983	5930	6316	6115	4255	4359	4195	4109	4260	4170	4236	4266	4303
213	23293	21623	23234	18709	18205	18780	16678	16143	15642	13470	13089	12812	9452	9823	9194	5979	6131	6295	4363	4255	4200	4176	4236	4382	4243	4455	4238
216	22735	21859	22774	18428	18343	19005	16520	15931	16259	13455	13235	13025	9679	9803	9462	6074	6285	6449	4207	4203	4198	4106	4151	4048	4341	4398	4317
219	22655	22191	22967	18342	17931	18536	16349	16287	15711	13479	12969	13044	9803	10413	9576	6107	6124	6566	4261	4166	4249	4017	4225	4185	4249	4335	4323
222	22861	22172	22895	18260	18524	19086	16636	16277	15810	13572	13035	12768	10098	10015	9796	6234	6392	6768	4371	4449	4094	4233	4194	4201	4253	4301	4239
225	22764	21470	22282	18503	18161	18749	16408	16077	15929	13338	13165	12936	10004	9862	9804	6406	6330	7225	4559	4354	4118	4179	4143	4171	4234	4250	4287
228	22888	22254	22816	18173	17972	18819	16887	16236	15974	12858	12859	13097	9979	10175	9892	6377	6618	6915	4521	4370	4268	4185	4119	4354	4339	4340	4262
231	23198	21899	22962	18542	18139	18831	16554	15896	15638	13226	13262	12972	10120	9810	10055	6333	6713	7171	4555	4256	4173	4200	4156	4148	4312	4341	4195
234	22768	22078	22794	18162	18110	18907	16732	16243	16007	13468	13298	12734	10242	9928	10237	6452	6873	7454	4480	4503	4307	4084	4110	4349	4344	4325	4368
237	23055	21785	22785	18589	18129	18849	16593	16499	15978	13347	13149	12884	10518	10227	10115	6817	6913	7573	4700	4396	4251	4102	4208	4236	4167	4306	4294
240	23388	22127	22779	18561	18096	19123	16812	16466	16097	13106	13162	12865	10004	9977	10473	6739	7049	7757	4747	4495	4253	4212	4195	4287	4221	4296	4402
243	23226	21881	22829	18443	18279	18675	16598	16517	16177	13785	13029	13181	10097	10258	10099	6822	7239	7811	4748	4557	4251	3991	4310	4228	4241	4357	4153
246	23015	21978	22767	18554	18198	18660	16658	16378	15682	13362	13220	12676	9959	10065	10312	7055	7361	7998	4720	4682	4488	4348	4146	4112	4135	4376	4179
249	23165	21836	22801	18647	18466	18975	16618	16162	16256	13570	13196	12984	10399	10151	10286	7206	7499	8129	4808	4624	4431	3864	4053	4266	4226	4235	4431
252	22807	21514	22756	18711	18389	19139	16670	16329	15855	13732	13307	12741	10626	10094	10106	7302	7531	8299	4867	4495	4485	4098	4066	4378	4182	4410	4262
255	22613	21960	23095	18613	18305	18742	16980	16387	16100	13373	12919	12804	10494	10724	10517	7017	7406	8512	4701	4602	4436	4101	4217	4250	4055	4356	4197
258	22807	22171	22794	18821	18186	18719	16757	16470	16176	13786	12970	12905	10682	10377	10466	7352	7622	8591	4945	4609	4565	4138	4193	4290	4134	4369	4265
261	23257	22642	22539	18466	18547	18449	16627	16461	16261	13450	13026	12805	10614	10327	10259	7710	7905	8787	4852	4706	4412	4090	4169	4394	4206	4320	4413
264	22671	22386	22723	18880	18375	19168	16688	16340	16129	13597	13302	12994	10557	10707	10305	7595	7834	9082	5038	4643	4456	4054	4063	4274	4319	4363	4161
267	23171	22163	22837	18699	18314	18878	16850	16499	15871	14011	13093	12964	10488	10876	10362	7516	7810	8674	5122	4819	4538	4233	4136	4237	4207	4241	4218
270	23044	22254	23078	18473	18674	19050	16681	16801	15796	13363	13245	12925	10643	10796	10095	7723	8265	9254	5037	4658	4563	4214	4065	4217	4248	4355	4373
273	23234	22130	23018	18548	18658	19249	16783	16309	16128	13555	13175	12910	10612	10820	10675	7818	8294	9153	5013	4789	4588	4089	4099	4270	4230	4341	4052
276	22718	21859	22747	18290	18285	19004	17005	16285	16039	13461	12999	13081	10691	10995	10559	8010	8352	9408	5385	4779	4483	4056	4162	4169	4296	4167	4188
279	22910	22304	22595	18634	18596	18901	17062	16741	16000	13517	12901	12817	10358	10887	10326	7825	8201	9444	5311	4936	4478	4189	4142	4195	4116	4228	4345
282	23141	22100	22674	18682	18653	19074	16797	16542	16177	13449	13099	12939	10559	11043	10618	8064	8206	9576	5163	4967	4747	4049	4320	4128	4071	4158	4222
285	22742	21880	22817	18609	18387	18922	16558	16427	16379	13368	12957	12958	10346	10554	10700	8002	8547	9589	5416	5008	4699	4210	4254	4324	4259	4092	4291
288	23049	22241	23033	18702	18567	18827	16778	16426	16250	13722	13021	12594	10643	11014	10542	8275	8702	9622	5498	4892	4775	4306	4288	4312	4343	4321	4167
291	23157	22171	22704	18408	18699	19304	16697	16392	16337	13484	13019	12582	10938	10854	10353	8203	8811	9705	5506	5107	4593	4078	3961	4218	4316	4238	4232
294	22518	22330	22740	18548	18541	19099	17057	16365	16022	13527	13026	12920	10635	11270	10845	8145	8720	9707	5528	5049	4939	4244	4189	4414	4258	4393	4172
297	23015	22438	22698	18651	18319	19023	16738	16432	16004	13262	13034	12855	10830	10908	10622	8516	8715	9628	5674	5182	4944	4286	4182	4313	4244	4291	4332
300	22836	22467	22852	18855	18388	19264	16641	16004	16295	13624	13164	12943	10598	11151	10499	8443	8615	9767	5739	5048	4973	4264	4107	4204	4272	4405	4057
303	23137	22469	22834	18795	18573	19379	16553	16390	16139	13666	12738	13153	10883	11235	10520	8226	8935	9939	5674	5236	4998	4130	4331	4420	4233	4406	4194
306	22941	22648	23121	18796	18759	19468	17091	16583	16446	13516	12998	12767	10571	10854	10569	8200	8984	10104	5967	5234	5191	4085	4092	4308	4348	4465	4102
309	22773	22578	23115	18706	18499	19087	16687	16102	16118	13347	13022	12616	10559	11114	10893	8299	9056	10050	5912	5542	5221	4130	4098	4413	4265	4267	4128
312	22792	22138	23430	18465	18441	19380	16683	16859	16347	13241	13211	12908	10652	10881	10837	8391	8959	9978	6142	5375	4961	4374	4157	4326	4062	4381	4213
315	23056	22327	22952	18980	18632	19063	16644	16390	16548	13352	12767	12897	10541	10696	10616	8193	9082	9803	6344	5547	5102	4146	4433	4362	4275	4319	4280
318	22904	22666	23115	18781	18345	19224	16993	16355	16096	13295	12799	12865	10705	11118	10730	8858	8967	10077	6093	5458	5341	4474	4232	4455	4365	4384	4121
321	23391	22576	23122	18813	18689	19178	16941	16306	16165	13655	13171	12692	10621	11180	10725	8877	9010	10196	6336	5485	5254	4176	4312	4415	4208	4430	4131
324	23009	22486	22944	18845	18305	19487	17152	16491	16728	13661	12853	12783	10728	10894	10626	8649	8802	10171	6249	5817	5468	4273	4256	4356	4497	4278	4276
327	22846	22533	23308	18873	18587	19506	16586	16769	16138	13679	12947	12850	10486	11058	10598	8819	9149	9897	6473	5714	5379	4220	4290	4569	4126	4486	4325
330	22845	22518	22821	18863	18500	19305	17051	16471	16304	13522	12887	12724	10556	11073	10566	8709	9243	10194	6694	5774	5397	4418	4286	4507	4264	4101	4336
333	23100	22349	22936	18767	18574	19391	16615	16271	16301	13511	12930	13398	10447	10674	10534	8543	9154	10450	6694	5828	5670	4442	4444	4567	4275	4298	4217
336	23252	22168	23138	18465	18316	19517	16989	16586	16431	13653	12724	13207	10566	10736	10448	8887	9163	10336	6687	5936	5595	4290	4228	4666	4332	4243	4230
339	22900	22201	23242	18696	18514	19131	17042	16533	16319	13578	13095	12916	10748	10802	10546	8568	9208	10061	6927	5978	5513	4400	4527	4666	4188	4319	4221
342	23203	22511	23243	18673	18597	19728	16791	16719	16557	13569	12760	12845	10384	10738	10402	8775	9379	10283	6916	6023	5683	4326	4439	4565	4310	4355	4149
345	23245	22341	23232	19056	18658	19209	17131	16445	16495	13938	12912	12900	10591	10681	10816	8997	9384	10073	7063	6016	5684	4422	4524	4721	4152	4223	4233
348	23182	22288	23244	18919	18859	19351	16982	16401	16040	13810	13042	13140	10394	10790	10354	9075	9420	10095	7070	6376	5817	4348	4484	4644	4184	4228	4206
351	23143	22238	23393	18828	19035	19589	16964	16411	16205	13894	12909	13023	10518	10585	10630	8869	9174	10152	7042	6248	6052	4434	4350	4651	4314	4267	4206
354	23253	22245	22842	19010	18951	19595	16896	16823	16348	13458	12892	13030	10521	10829	10436	8823	9300	10294	7233	6416	5895	4331	4521	4833	4251	4324	4195
357	23372	22694	23287	18530	18920	19740	17221	16442	16379	13717	13106	13005	10499	10754	10482	9028	9269	10357	7026	6693	6104	4308	4524	4876	4337	4380	4146
360	23138	22497	22944	18669	18794	19474	17107	16268	16347	13657	12763	12931	10396	10500	10523	8995	9478	10237	7403	6645	5932	4375	4483	4935	4289	4438	4170
363	23109	22464	23443	18631	18787	19408	17003	16846	16341	13838	13055	12944	10285	10519	10578	9169	9255	10266	7314	6727	6185	4444	4663	5093	4153	4280	4260
366	23075	22457	22985	18673	18379	19532	16913	16923	16245	13387	13184	12943	10616	10540	10712	8683	9392	10516	7205	6478	6488	4449	4563	5166	4124	4212	4363
369	23190	22002	23584	18804	18661	19466	17049	16628	16425	13579	13004	13044	10295	10728	10494	8951	9469	10364	7491	6751	6244	4472	4585	5337	4250	4509	4320
372	23351	22403	23241	18661	18801	19621	17095	16597	16326	13546	12825	12856	10567	10512	10631	9202	9404	10396	7187	6613	6371	4477	4643	5504	4275	4379	4343
375	23221	22504	23353	19090	18798	19594	17212	16693	16289	13561	12913	12976	10419	10631	10590	8987	9523	10267	7620	6678	6234	4303	4696	5536	4270	4370	4171
378	23086	22542	23328	18642	18689	19507	16818	16214	16223	13628	12728	12853	10506	10746	10689	9093	9404	10417	7523	6805	6668	4454	4830	5611	4251	4487	4161
381	23308	22665	23123	18725	18483	19208	17434	16783	16848	13841	12883	12945	10454	10183	10860	9120	9160	10243	7669	7025	6653	4385	4823	5765	4257	4212	4127
384	23047	22018	23177	18629	18768	19363	16914	16508	16463	13906	13143	13135	10528	10243	10500	9026	9058	10383	7583	6871	6695	4408	4856	5890	4368	4382	4076
387	23113	22346	23159	18505	18543	19364	17119	16648	16247	13985	12868	12977	10628	10357	10807	9069	9492	10280	7681	6982	6633	4507	4920	6000	4110	4212	4190
390	23325	22551	23459	18789	18730	19177	17139	16488	15955	14085	13073	12965	10488	10278	10436	9234	9459	10336	7793	6994	6633	4510	4833	6342	4290	4373	4346
393	23035	22345	23301	18686	18661	19192	17126	16416	16379	13648	13032	13129	10476	10505	10796	9174	9464	10225	7853	7101	6836	4569	4871	6446	4387	4047	4390
396	23307	22006	23186	18538	18764	19695	17180	16658	16138	13614	12946	12842	10451	10420	10760	9063	9244	10515	7894	7026	6816	4567	4967	6408	4247	4292	4272
399	23019	22492	23257	18559	18875	19501	17006	16515	16516	13794	13341	12780	10313	10432	10405	9320	9422	10258	7991	7317	6775	4636	5182	6688	4234	4285	4425
402	23724	22436	23240	18721	18788	19933	17107	16609	16378	13569	13188	12931	10490	10443	10594	9189	9273	10572	8106	7065	7075	4638	5110	6714	4316	4366	4329
405	23437	22742	23497	18818	18836	19406	17054	16747	16397	13704	13263	12963	10416	10656	10910	9328	9518	10465	8159	7151	6933	4564	5003	6764	4394	4381	4261
408	23688	22447	23015	18812	19124	19694	16917	16540	16046	13711	13186	12967	10486	10592	10817	9244	9257	10505	7983	7477	7013	4712	5208	7074	4226	4400	4238
411	23279	22348	22973	18890	18558	19446	16997	16357	16530	13687	13056	13188	10559	10266	10470	9148	9197	10459	8059	7222	7072	4759	5135	7103	4300	4394	4335
414	23288	22406	23720	18939	18476	19254	17291	16640	16478	13501	13061	13057	10216	10385	10354	9127	9242	10331	8374	7340	7121	4756	5236	7279	4344	4370	4348
417	23367	22492	23425	18314	18799	19309	17027	16563	16234	13676	12968	12906	10477	10482	10850	9072	9307	10026	8194	7441	7030	4777	5385	7600	4189	4198	4289
420	23544	22342	23124	18717	18699	19556	17701	16714	16515	13957	12883	12962	10374	10579	10579	9205	9409	10464	8133	7413	7215	4875	5278	7586	4336	4426	4351
423	23571	22216	23160	18682	18487	19628	17203	16590	16208	13687	12887	12718	10576	10613	10871	9181	9320	10461	7697	7638	7063	4773	5438	7837	4400	4573	4224
426	23419	22275	22975	18730	19001	19611	17111	16851	16593	13664	13071	12927	10433	10687	10703	9288	9148	10664	7987	7532	7043	4745	5251	8121	4324	4605	4208
429	23740	22365	23067	18905	18869	19821	17137	16811	16466	13611	13207	13045	10457	10585	10718	9243	9114	10319	7959	7536	7159	4957	5416	8271	4346	4318	4357
432	23427	22325	23638	18874	18572	19762	16885	16920	16723	13718	12832	12963	10438	10687	10857	9299	9497	10574	8158	7478	7317	4978	5480	8155	4348	4422	4110
435	23366	22451	23535	18541	18731	20012	17558	16738	16563	13517	13165	12736	10572	10683	10657	9119	9399	10248	8272	7571	7387	5023	5431	8181	4298	4419	4203
438	23240	22423	23394	19046	19074	19954	17317	16551	16523	13938	12851	13021	10448	10810	10657	8987	9310	10392	8350	7817	7476	5066	5599	8615	4433	4568	4151
441	23150	22570	23410	18665	18788	19594	17351	16426	16568	13920	12823	12910	10585	10440	10897	9221	9308	10261	8343	7586	7341	5218	5600	8633	4299	4329	4322
444	23288	22762	23596	18946	18794	19485	17248	16585	16238	13703	13096	12955	10600	10690	10658	9248	9448	10434	8287	7527	7319	5083	5611	8621	4310	4501	4359
447	23173	22577	23469	19250	18676	19846	17455	16738	16296	13882	13190	12899	10490	10540	10947	9305	9201	10298	8391	7548	7477	5176	5548	8714	4360	4629	4397
450	23625	22695	23821	18901	18793	19568	17238	16668	16754	13758	13220	12956	10577	10500	10939	9168	9326	10498	8322	7419	7620	5449	5650	8936	4312	4558	4513
453	23644	22732	23308	18998	18873	19397	17046	16453	16359	13538	12943	12829	10461	10385	10754	9350	9409	10419	8167	7600	7241	5241	5618	9332	4295	4296	4386
456	23735	22817	23462	19191	18780	19724	17462	16458	16579	13900	13063	13010	10565	10708	10616	9270	9307	10591	8204	7741	7543	5342	5786	9216	4354	4602	4315
459	23428	22884	23498	18605	18870	19433	17089	16272	16484	13600	12855	13078	10560	10563	10547	9211	9343	10596	8443	7727	7502	5260	5920	9310	4333	4425	4288
462	23340	22139	23041	18901	18989	19833	17203	16341	16631	13712	13147	13094	10317	10752	10842	9105	9131	10084	8403	7663	7619	5464	6142	9401	4362	4324	4470
465	23666	22390	23368	18925	18867	19477	17185	16423	16534	13729	12937	12865	10132	10513	10965	8926	9189	10411	8451	7613	7305	5336	5946	9513	4456	4553	4376
468	23070	22680	23260	18873	18663	19377	17181	16568	16558	13931	13111	12859	10433	10436	10823	9021	9301	10392	8305	7741	7590	5658	5823	9723	4543	4456	4510
471	23162	22686	23591	18863	19066	19757	17475	16359	16573	13705	12897	12806	10724	10203	10698	9406	9175	10551	8333	7626	7332	5645	5967	9811	4488	4368	4503
474	23233	22397	23524	18882	18862	19562	17418	16649	16428	13735	13145	13011	10640	10677	10919	9222	9336	10338	8421	7759	7653	5659	6159	10002	4551	4430	4278
477	23463	22901	23280	18734	18732	19706	17394	16318	16749	14094	13100	12947	10603	10506	10622	9284	9462	10555	8199	7729	7746	5580	6117	9936	4561	4602	4319
480	23205	22773	23736	19069	18743	20050	17399	16805	16838	13829	13034	13082	10546	10707	10956	9288	9143	10498	8330	7631	7533	5724	6030	10057	4507	4516	4342
483	23450	23091	23513	18982	18682	19867	17570	16466	16532	13778	13022	12947	10557	10577	10769	9164	9361	10246	8145	7781	7625	5731	6267	10164	4546	4634	4358
486	23765	22573	23252	19372	19146	19474	17539	16527	16677	13730	12834	12784	10469	10710	10735	9269	9237	10212	8419	7852	7686	5814	6413	10163	4524	4667	4344
489	23902	22941	23563	18775	18964	19521	17262	16530	16618	13995	13084	12803	10403	10676	10920	9284	9227	10245	8640	7944	7752	5804	6291	10117	4559	4643	4467
492	23570	22821	23482	19270	19172	19385	17104	16412	16327	14091	13083	12793	10343	10507	10808	9302	9440	10275	8569	7954	8037	5750	6328	10332	4551	4652	4273
495	23427	22761	23156	19147	19003	19569	17318	16924	16585	13804	13090	12933	10506	10433	10751	9243	9360	10268	8554	7714	7824	5814	6500	10356	4580	4641	4588
498	23399	22850	23530	18870	19177	19659	17475	16372	16644	13970	12715	12922	10410	10599	10774	8996	9330	10115	8450	7788	7642	5888	6422	10475	4578	4630	4416
501	23369	22738	23614	19005	18854	19691	17480	16186	16699	13931	12906	13059	10613	10414	10959	9154	9440	10093	8559	7908	7783	6033	6341	10461	4540	4702	4347
504	24004	22919	23174	18856	19101	19563	17272	16560	16743	13928	12861	12882	10703	10636	10529	8999	9258	10544	8468	8199	7701	6229	6464	10721	4465	4751	4570
507	23612	22396	23665	18887	19248	19526	17390	16507	16659	13831	13192	12734	10491	10463	10661	9434	9395	10507	8417	7745	7801	6062	6603	10627	4659	4666	4512
510	24037	22762	23648	18938	18717	19393	17230	16681	16564	13840	13102	12956	10533	10676	10901	9351	9481	10143	8314	8134	7986	5881	6719	10639	4540	4851	4563
513	23612	22890	23574	18933	18564	19614	17216	16845	16528	13785	13130	12946	10601	10524	10498	9472	9294	10423	8387	7816	7984	6164	6588	10750	4591	4769	4611
516	23424	22481	23560	19311	19005	19567	17332	16308	16688	13921	13161	13064	10543	10552	10810	9071	9302	10220	8583	8043	7930	6122	6641	11065	4921	4879	4540
519	23965	23136	23841	18982	18778	19678	17276	16433	16506	13516	13102	13012	10374	10822	10723	9327	9395	10242	8444	7526	7888	6266	6740	10727	4792	4729	4494
522	23853	22756	23723	18613	18963	19489	17287	16673	16578	13851	13054	12922	10576	10746	10734	9157	9282	10159	8539	7561	7858	6258	6608	10692	4606	4866	4435
525	23646	22900	23391	18924	18873	20002	17327	16398	16526	14069	13370	12843	10595	10664	10906	9120	9441	10064	8543	7923	7835	6466	6530	10953	4577	5034	4580
528	23323	22915	23711	19112	19106	19734	17403	16344	17175	13949	13143	12979	10480	10661	10851	9163	9416	10183	8447	7800	7882	6334	6664	10749	4709	5008	4595
531	23622	22704	23739	19141	19071	19576	17636	16462	16732	13789	13055	12868	10209	10521	10744	9294	9214	10257	8495	7941	7849	6175	6935	10950	4719	4882	4572
534	23925	22500	23605	19339	19217	19669	17440	16440	16793	13750	13386	13081	10628	10409	10894	9182	9097	10130	8505	7985	8198	6294	6790	10989	4659	4972	4671
537	23451	23051	23329	18815	18848	19663	17255	16753	16995	13641	13079	13006	10473	10671	11140	9271	9147	9944	8554	7881	7697	6448	6823	11060	4716	5127	4693
540	23625	22568	23821	19205	18528	19723	17589	16274	16764	13817	13045	13196	10348	10628	10679	9304	9345	10363	8709	8227	7598	6412	6654	11098	4724	5211	4482
543	23748	22549	24049	18972	19193	19787	17589	16264	17028	13706	13086	13126	10515	10610	10895	9306	9231	10268	8511	8013	7598	6334	7113	10963	4896	5179	4608
546	23562	22914	23476	19077	18711	19730	17184	16368	16771	14013	13300	12698	10315	10563	10729	9265	9234	9961	8549	7918	7606	6488	6797	11102	4856	5344	4634
549	23658	22788	24090	18881	19211	19766	17450	16383	16833	14136	13430	12894	10651	10412	10789	9120	9317	10132	8444	8198	7761	6567	6939	11101	4702	5252	4832
552	23740	22827	23118	19131	18757	19827	17552	16614	16924	13727	13234	13010	10433	10703	10802	9214	9399	10042	8287	8074	7960	6697	6995	10969	4968	5236	4609
555	23997	22831	23418	19048	18903	19901	17362	16307	16745	13632	13294	12851	10487	10468	10802	9211	9215	10146	8474	8157	7870	6591	7003	11242	4834	5344	4679
558	24002	22583	23487	18745	19116	19953	17352	16285	17269	13759	13339	12884	10530	10681	10883	9143	9245	10039	8700	8137	7837	6616	7256	11266	4939	5330	4762
561	23662	22550	23549	18985	19112	19573	17259	16676	16866	13645	13300	12946	10557	10606	10876	9329	9155	10161	8472	7930	7596	6600	7111	11129	4918	5444	4599
564	23950	22982	23710	19140	19074	19715	17434	16582	16467	13623	13345	13119	10639	10311	10773	9107	9045	10119	8553	7837	7816	6638	6979	11104	4983	5503	4880
567	23756	22475	23392	19095	19131	19588	17514	16494	16305	13995	13103	12704	10699	10634	10829	9251	9279	10472	8643	8106	7703	6739	7076	11000	5067	5681	4890
570	23953	22656	23441	19185	18690	19576	17421	16776	16915	13777	13152	12735	10577	10780	10661	9503	9292	10122	8440	8257	7806	6686	7055	11360	4857	5554	5033
573	23679	22469	23903	19335	18999	19481	17536	16550	16800	13788	13265	13186	10513	10765	10849	9009	9369	10126	8568	8038	7894	6537	6784	11082	5052	5590	4831
576	24049	22965	23523	19524	19111	19917	17742	16772	16750	13933	12801	12742	10799	10563	10766	9349	9254	10311	8268	8053	7777	6608	7115	11234	5129	5674	4799
579	23664	22533	23481	19509	19313	19945	17439	16393	16625	14148	13265	13002	10568	10507	10729	9493	9127	10123	8453	8195	7840	6526	7078	11353	5101	5742	5069
582	23668	22877	23706	19424	19355	19878	17424	16377	16954	14019	13532	13068	10430	10381	10869	9207	9326	10280	8448	8021	7843	6869	7131	11246	5149	5821	4899
585	24016	23119	24043	19036	18706	19547	16884	16330	16604	13581	13278	13032	10387	10705	10802	9295	9199	10161	8415	8248	7866	6756	7229	11261	5086	5954	5114
588	23430	22709	23752	19079	19271	19643	17312	16352	16956	14057	13448	13260	10635	11025	11047	9355	9093	10046	8432	8052	7736	6836	7257	11096	5224	5984	4846
591	23629	22666	23230	18926	19040	19676	17370	16378	16747	13904	13454	13206	10546	10521	10553	9369	9211	10130	8374	8007	7791	6640	7186	11156	5223	6100	5076
594	23765	22952	23563	19125	19131	19975	17518	16473	16610	14005	13173	13052	11029	10603	10837	9224	9277	10174	8360	8137	7892	6463	7237	11407	5270	6127	5150
597	24380	22472	23505	19141	19085	19574	17326	16333	16651	13862	13247	12663	10716	10628	10792	9199	9124	10139	8776	8137	7790	6652	7145	11302	5400	6128	5287
600	23701	22379	23436	19020	19171	19795	17808	16637	16777	13833	13268	12768	10616	10690	10524	9065	8912	10104	8358	8342	7793	6902	7321	10939	5271	6162	5123
603	23597	22580	23984	19194	19041	19964	17314	16057	16662	13667	13411	13269	10569	10791	10609	9330	9089	9916	8703	7990	7958	6784	6895	11299	5453	6149	5097
606	23930	22876	23825	19135	19142	19611	17551	16398	16814	13870	13333	12804	10869	10383	10435	9158	8977	9857	8341	8259	7813	6798	7215	11186	5375	6443	5203
609	24173	22414	24224	19042	18703	19724	17475	16768	16706	14241	13016	12797	10471	10691	10789	9257	9099	10210	8342	8092	7756	6738	7148	11269	5369	6174	5091
612	23950	22654	23521	18937	19014	19652	17344	16405	17012	13890	13290	13156	10473	10574	10655	9069	9206	10454	8459	8053	7841	6760	7283	11328	5601	6468	5185
615	23843	22696	23237	18854	19004	19940	17453	16347	16826	14092	13054	12890	10543	10702	10690	9230	9166	10276	8697	8273	7713	6939	7576	11125	5366	6347	5331
618	23709	22949	23814	18859	19221	19955	17467	16530	17087	13880	13154	12944	10424	10643	10898	9313	9128	10173	8315	7919	7726	7097	7159	11225	5609	6433	5202
621	23840	23032	23564	19598	18892	19923	17362	16607	16635	13967	13196	13017	10758	10886	10785	9215	9129	10245	8625	8182	7812	6801	7120	11292	5555	6556	5248
624	23454	22987	23699	19274	19109	20031	17503	16576	16766	13990	13307	12793	10555	10886	10711	9217	9007	10128	8883	8166	7890	6749	7223	11164	5466	6497	5280
627	24158	23331	23865	19280	19124	20106	17225	16422	17015	14074	13251	12838	10573	10804	10487	9341	9024	10118	8963	8023	7932	6703	7063	11430	5627	6411	5245
630	23948	22786	23567	18806	19240	19734	17524	16508	16872	13984	13355	12910	10580	10656	10607	9116	9115	9965	8625	8085	8082	6924	7289	11432	5536	6547	5127
633	23516	22919	23505	19459	18615	19869	17367	16493	16813	14033	13233	12985	10706	10714	10496	9148	9169	10198	8707	8377	7694	6922	7281	11365	5821	6669	5325
636	23755	23126	23591	18930	19033	19894	17364	16628	16853	13979	13260	12952	10473	11004	10438	9137	9092	10088	8410	8199	7783	6749	7299	11440	5530	6555	5367
639	24013	22850	23804	18951	19383	19547	17723	16240	16970	13806	13136	13201	10580	10791	10341	9361	9280	10367	8764	7959	7777	6735	7357	11143	5649	6677	5549
642	23597	22905	23772	19183	19177	19974	17479	16387	16940	14131	13258	13197	10643	10595	10514	9303	9192	10165	8655	8058	7972	6871	7375	11260	5665	6665	5213
645	23962	23238	23567	19154	19330	19527	17726	16349	16689	14038	13371	12976	10278	10520	10654	9260	9300	10139	8674	8085	7893	6915	7478	11395	5906	6702	5442
648	24487	22812	23716	19282	19356	20164	17602	16670	16813	14319	13425	12993	10735	10921	10729	9277	9225	9998	8628	8052	7711	6771	7334	11274	5761	6548	5429
651	23855	22981	23426	19469	19311	19747	17570	16322	16591	14283	13194	13263	10882	10457	10857	9147	9088	10256	8593	8106	7822	7046	7518	11360	5947	6657	5422
654	23832	23034	23802	19515	18702	19771	17542	16498	16806	13945	13355	13255	10527	10615	10821	9239	9218	10122	8392	8213	7871	6878	7390	11299	5929	6783	5526
657	24092	22560	23904	19252	19494	19860	17514	16377	17024	13933	13132	12908	10700	10542	10584	9152	9279	10251	8074	7947	7600	6729	7227	11528	5664	6846	5429
660	23827	22885	23569	19162	19302	20146	17840	16613	16701	14012	13373	13206	10443	10883	10543	9308	9256	10207	8453	7993	8038	6927	7636	11352	6017	6710	5707
663	24469	23014	23923	19174	19175	20009	18096	16597	16854	14079	13124	12872	10384	10761	10180	9324	9034	10304	8254	8117	7824	7023	7455	11194	5823	6722	5469
666	23735	23164	23581	19110	19093	19894	17610	16579	16701	13861	13086	13032	10904	10547	10959	9293	9246	10197	8489	8192	7818	6940	7577	11276	6142	6790	5773
669	23960	22981	23969	19272	19454	19987	17395	16431	16524	14486	13463	13051	10768	10786	10705	9330	9234	10194	8459	8092	7883	6962	7631	11355	6014	6870	5753
672	24248	22774	23432	19058	19390	19834	17678	16576	16806	14150	13140	13132	10892	10896	10461	9136	9284	10144	8645	8114	7830	6972	7428	11430	5977	6845	5610
675	23833	22843	23854	19134	19314	19966	17301	16583	16890	14030	13282	13039	10409	10674	10786	9290	9221	10103	8690	8165	7949	7182	7382	11200	6044	6720	5721
678	23887	22832	23675	19053	19152	20022	17617	16374	17004	14085	13351	13181	10724	10555	10867	9335	9410	10336	8476	7962	7872	6992	7571	11346	5925	7065	5525
681	23944	22993	23830	18985	19036	19772	17709	16215	17024	14059	13171	13149	10471	10830	10560	9034	9313	10163	8405	8110	7703	6969	7673	11225	6055	6701	5545
684	24711	22744	24102	19442	19073	20105	17800	16272	17127	14319	13405	13191	10886	10789	10632	9357	9371	10075	8601	7996	7936	7119	7337	11349	5934	6922	5791
687	24262	22843	23646	19173	19203	20125	17586	16324	16896	14087	13355	13215	10921	10801	10639	9119	9205	10147	8581	8065	7848	6991	7542	11206	6141	7014	5743
690	24054	22622	23629	19084	19420	19941	17676	16267	16902	13832	13161	13062	10955	10766	10593	9056	9272	10197	8565	8046	7748	7053	7578	11307	6096	6857	5831
693	24246	22957	24018	19331	19252	20007	17312	16309	16966	13931	13471	13267	10800	10973	10654	9413	9427	10087	8479	8237	7573	7129	7423	11571	6277	7045	5720
696	23960	22789	23465	18999	19270	20083	17546	16535	17016	14086	13427	13012	10694	10942	10823	9232	9357	10218	8443	7916	7857	7142	7418	11682	6122	7240	5750
699	23941	23102	23792	19092	19218	20018	17876	16422	16784	13922	13377	12910	10890	10801	10525	9228	9508	10512	8368	8050	7984	7052	7691	11412	6144	6792	5709
702	24126	22726	24131	19271	19231	20025	17758	16483	17118	14005	13337	13300	10645	10919	10519	9416	9283	10441	8353	7861	7634	6920	7514	11500	6025	7090	6037
705	24265	22858	23606	19283	19359	20151	17592	16637	16782	13945	13394	12892	10748	11085	10695	9369	9227	10356	8540	8190	7774	7259	7779	11404	6228	6881	5832
708	24076	23087	23887	18890	18957	19990	17568	16742	16804	14160	13479	13098	11253	10720	10719	9223	9243	10375	8540	8210	7754	7428	7640	11570	6243	7017	5739
711	24150	22754	23993	19355	19393	19931	17597	16462	17027	14143	13414	13420	10858	10886	10835	9109	9369	10187	8483	8067	7839	7117	7707	11408	6485	7044	5964
714	24263	23290	23979	19540	18794	19688	17804	16503	17292	14098	13326	12933	10565	10801	10766	9116	9207	10061	8496	7936	7963	7261	7636	11422	6341	7026	5845
717	23957	22990	23843	19411	19205	20012	17462	16528	16686	13855	13409	13187	10780	10784	10646	9299	9258	10383	8488	7798	7835	7201	7554	11146	6230	7046	6009
720	23941	22916	23908	19558	19383	20019	17108	16426	16786	14135	13259	12893	10638	10584	10705	9262	9129	10374	8454	8166	8135	7193	7737	11091	6350	7062	6122
723	23884	22945	23654	19352	19095	19708	17500	16248	16840	14399	13327	13243	10908	10962	10762	9039	9408	10223	8342	8091	7932	6959	7540	11299	6118	6952	6013
726	24446	22965	24449	19352	19039	19557	17950	16391	17067	13988	13341	13121	11215	10849	10937	9224	9405	10535	8366	8111	7960	7348	7566	11391	6498	7065	5900
729	24057	22787	23775	19101	18994	19643	17715	16618	17060	14299	13238	12780	10976	10675	10711	9174	9424	10385	8268	8124	7917	7347	7413	11525	6643	6986	6122
732	24264	22835	23779	19625	19091	19303	17652	16187	16896	13968	13412	13316	10726	10742	10658	9347	9430	10329	8367	7853	7911	7110	7661	11748	6169	7045	5959
735	24555	23063	23683	19072	19199	19800	17397	16677	16996	14024	13226	13173	11034	10862	10617	9204	9147	10526	8459	8066	7919	7178	7702	11667	6366	6983	6179
738	24188	22867	23834	19257	19458	19673	18034	16453	17102	13994	13371	13308	10849	10792	10375	9079	9356	10259	8428	8021	7728	7190	7545	11468	6428	7145	6162
741	24428	23294	23662	19409	19089	19786	17796	16807	17064	14097	13403	13104	10985	10587	10943	9132	9470	10274	8323	7631	7974	7269	7692	11411	6383	7077	6195
744	24349	22562	23856	19320	19382	19906	17953	16675	16609	14063	13285	13203	11079	10733	10495	9137	9332	10215	8373	8002	7978	7093	7694	11359	6457	6881	6450
747	24209	23058	23735	19184	19321	20023	17561	16516	17192	14278	13469	13180	10930	10905	10702	9350	9612	10606	8582	8087	7814	7378	7574	11388	6396	7142	5979
750	24132	23228	23672	19411	19183	19707	17830	16334	17157	14242	13441	13319	10906	10482	10698	9350	9297	10339	8564	8078	7667	7230	7649	11415	6650	7027	6144
753	24198	23001	24160	19353	19474	19839	17618	16451	17058	14317	13504	13117	11047	10767	10391	9045	9453	10535	8607	8239	7926	7052	7726	11651	6554	6986	6132
756	24433	22951	23880	19083	19004	19929	17553	16454	16801	13951	13400	13384	10851	10853	10586	9396	9489	10537	8401	7910	7587	7265	7831	11256	6499	6951	6180
759	24262	23333	24037	19211	19210	20021	17675	16609	16912	14300	13204	13073	10752	10784	10510	9052	9149	10298	8422	8163	7643	7304	7730	11286	6698	7028	6218
762	24117	23015	23975	19173	19337	19838	17545	16406	16928	14258	13295	13258	10972	10874	10990	9158	9441	10346	8549	7806	7920	7087	7859	11229	6514	7298	6206
765	23995	22981	23864	18923	19176	19741	18133	16752	16787	14309	13284	13192	10856	11074	10500	9376	9414	10428	8332	7965	7682	7166	7566	11412	6508	6896	6243
768	24642	23067	23687	19419	18968	19540	17694	16645	16933	14353	13344	13013	10939	11086	10864	9283	9469	9900	8441	7970	7630	7433	7951	11708	6577	7034	6145
771	23941	23086	23897	19435	18954	19675	17708	16829	16751	14137	13730	12894	10930	10721	10580	9118	9360	10364	8696	8276	7654	7477	7646	11296	6502	7208	6447
774	24419	22618	23927	19433	18975	19792	17633	16648	16915	14377	13209	13258	11165	10798	10815	9200	9657	10524	8353	8014	7881	7291	7593	10910	6548	6927	6101
777	24376	23147	24166	19350	19133	19497	17971	16575	17175	14386	13359	13265	11074	10934	10740	9019	9884	10353	8382	7954	7804	7242	7997	11381	6406	7183	6405
780	24014	23062	23689	19633	19516	19550	17902	16611	17087	14210	13791	13100	11004	10923	10801	9271	9713	10372	8534	8202	7812	7509	7652	11165	6662	6801	6222
783	24599	22886	23836	19421	19150	19755	17460	16517	16862	14342	13586	13209	10780	10629	10711	9391	9258	10276	8450	8217	7716	7211	7843	11592	6443	7063	6168
786	24490	23144	23649	19275	19162	19827	17829	16314	16948	14196	13646	13144	10963	10779	10646	9276	9380	10451	8528	8121	7800	7283	7740	11238	6546	7145	6404
789	24542	22988	23851	18991	19217	19725	17528	16301	17007	14281	13365	13195	11136	10740	10692	9155	9446	10451	8573	8153	7570	7178	7803	11508	6511	7050	6390
792	24219	22811	23438	19220	19164	19642	17671	16449	17191	14436	13402	13123	11197	10632	10708	9161	9149	10039	8591	8026	7577	7211	7711	11594	6743	7232	6295
795	24069	23336	23448	19281	19348	19939	17607	16701	17151	14593	13405	13053	10993	10574	10558	9118	9537	10124	8768	7952	7888	7437	7827	11343	6410	6902	6294
798	24252	22986	23736	19171	19137	20003	17350	16392	16840	14476	13626	13258	11061	10790	10774	9242	9671	10444	8464	8036	7841	7491	7753	11512	6779	7200	6413
801	24717	22619	23700	19336	19180	20023	18023	16372	16713	14175	13384	12823	11251	10803	10868	9230	9337	10152	8618	8118	7578	7346	7674	11294	6470	7156	6327
804	24370	23215	23382	19467	19407	19730	17907	16551	17152	14000	13357	13205	10922	11014	10474	9001	9450	10479	8353	8100	7677	7276	7757	11769	6808	7072	6520
807	24296	23070	24059	19280	19582	20018	17573	16624	17166	14554	13398	12891	11141	10973	10650	9131	9484	10322	8509	8249	7653	7566	7869	11507	6662	7198	6465
810	24297	23217	24001	19226	19151	19968	17715	16860	16914	14371	13507	13167	10951	10841	10619	9236	9539	10557	8458	7878	7900	7500	8071	11387	6635	7112	6203
813	24589	22908	24007	19451	19284	19546	17992	16507	16928	14376	13409	13426	10905	10563	10826	9336	9579	10473	8477	8001	7733	7065	7702	11435	6625	7244	6638
816	24375	22785	23910	19374	19057	19445	17306	16457	16818	14245	13344	13229	11365	10872	10776	9258	9616	10197	8663	8065	7607	7351	7873	11583	6591	7334	6340
819	24817	22803	23918	19571	18979	19741	17781	16732	17128	14034	13640	13230	11191	10607	10518	9219	9448	10393	8703	7921	7516	7436	7880	11595	6886	7281	6348
822	24393	23095	23758	19477	19090	19990	17862	16522	17272	14380	13481	13330	10833	10913	10622	9235	9539	10575	8749	8132	7759	7303	7736	11268	6938	6937	6428
825	24447	23232	23961	19443	19302	19431	17857	16709	16696	14177	13491	13114	11303	10960	10461	9166	9539	10419	8439	8120	7938	7320	7678	11381	6769	7107	6366
828	24799	23076	23805	19581	19261	19539	17752	16781	16867	14339	13571	13011	11199	10800	10570	9114	9461	10314	8509	8061	7736	7485	7626	11300	6702	6939	6508
831	24515	22864	23683	19618	19273	19855	17750	16498	17229	14019	13483	13024	10913	10977	10929	9269	9732	10499	8372	7964	7765	7156	7827	11437	6720	6978	6511
834	24387	23121	24140	19550	19076	19749	18187	16708	17095	14197	13750	12941	10807	10688	10717	9196	9482	10461	8524	8122	7629	7603	7605	11411	6722	7248	6425
837	24045	22718	23636	19308	19344	19623	17697	16609	17204	14312	13562	13186	10856	10825	10617	9236	9683	10288	8339	8096	7813	7335	7838	11468	6663	7242	6668
840	24502	23012	23600	19151	19287	19447	17515	16603	16799	14184	13272	12992	10901	10743	10453	9195	9684	10278	8547	7811	7573	7269	7628	11677	6692	7276	6596
843	24218	23002	23546	19386	19139	19934	17890	16419	16876	14230	13472	13306	11181	10894	10805	9267	9644	10529	8433	8209	7923	7495	7577	11390	6634	7090	6666
846	24309	23202	24113	19471	19502	19637	17507	16732	17114	14446	13376	13117	11153	11166	10577	9322	9476	10557	8778	8170	7752	7324	7788	11778	6845	7309	6470
849	24658	23147	24136	19418	18893	19737	17565	16601	17174	14640	13514	12950	10766	10827	10600	9166	9628	10546	8601	8009	7854	7314	8036	11517	6645	7097	6516
852	24306	23161	23736	19564	19241	20001	17963	16433	16860	14217	13575	13359	11125	10868	10497	9076	9750	10456	8591	8131	7838	7506	7751	11466	6698	7184	6624
855	24427	22939	24375	19463	19486	20108	17820	16912	16938	14351	13623	13421	11055	10849	10955	9412	9675	10642	8439	8195	7740	7445	7965	11293	6615	7240	6480
858	24426	23190	23915	19164	19452	19657	17550	16781	16998	14346	13518	13517	11004	11014	10670	9121	9748	10566	8629	8253	7857	7520	7906	11468	6852	7254	6533
861	24526	23219	24033	19344	19120	19478	17992	16584	17078	14416	13457	13246	10739	10901	10749	9234	9807	10397	8302	8227	7869	7563	7957	11452	6816	7300	6586
864	24752	23447	23734	19680	19223	19452	17607	16576	16704	14532	13192	13138	10951	11234	10563	9233	9597	10625	8446	8130	8065	7300	7790	11349	6751	7066	6726
867	24579	22789	23878	19414	19321	19884	17302	16563	17103	14439	13202	13317	10947	10966	10602	9359	9637	10479	8595	8097	7874	7548	7705	11526	6707	7192	6461
870	24839	23077	24030	19270	18957	19547	17587	16858	17051	14431	13346	12918	11008	10840	10847	9431	9427	10386	8413	8120	7750	7386	7879	11332	6702	7252	6489
873	24332	23167	23855	19555	19493	19664	17889	16644	17105	14403	13273	13051	10909	11169	10777	8954	9521	10369	8573	8006	7838	7198	7793	11446	6706	7123	6438
876	24529	23408	23957	19527	19104	19773	17744	16522	16998	14587	13490	13416	10955	11034	10658	9271	9518	10571	8416	8110	7678	7413	8024	11569	6924	7088	6521
879	24518	23045	23515	18963	19468	19997	17813	16798	16736	14434	13396	13032	11308	10746	10566	9296	9617	10455	8658	8152	7751	7355	7858	11242	6755	7186	6548
882	24646	23041	23843	19432	18984	19793	17784	16705	17357	14748	13657	13345	11063	10717	11003	9244	9640	10300	8629	8052	7925	7276	7800	11548	6756	7223	6573
885	24378	22967	23909	18976	19167	20013	17661	17000	17106	14614	13670	13163	11206	11203	10548	9194	9575	10664	8730	8041	7857	7259	7923	11502	6934	7254	6412
888	24251	23174	23849	19472	19412	20154	17692	16646	17124	14522	13688	13151	11053	10970	10622	9178	9464	10481	8630	7954	7646	7412	7837	11449	6732	7225	6623
891	24474	23115	23940	19340	19210	19960	17879	16118	17233	14346	13388	13244	11073	10896	10537	9393	9698	10516	8417	8081	7902	7568	7642	11440	6576	7175	6611
894	24756	23207	23980	19380	19306	19785	17622	16549	17145	13993	13605	13169	11481	11024	10509	9193	9803	10615	8382	7930	7716	7319	7571	11295	6915	7192	6517
897	24366	23244	23688	19538	18974	19537	17609	16556	17037	13984	13531	13418	11207	10912	10826	9186	9307	10331	8436	8134	7909	7806	7726	11677	6889	7096	6692
900	24284	22903	24043	18964	18781	19723	17797	16437	17116	14583	13548	13702	11026	10984	10881	9107	9707	10548	8692	8161	7624	7342	7689	11430	6633	7043	6626
903	24566	22946	23698	19287	19105	20087	17824	16604	17056	14549	13423	13043	11661	10969	10457	9439	9331	10360	8370	8371	7919	7404	8046	11444	6819	7075	6430
906	24518	23102	23984	19634	19259	19654	17673	16641	17078	14330	13787	13149	11400	10850	10708	9115	9697	10507	8518	8072	7669	7363	7933	11660	6986	7040	6629
909	24417	23160	24084	19822	19517	19900	17714	16823	17285	14305	13584	12949	11125	10965	10632	9214	9698	10426	8839	8233	7675	7394	7910	11696	6626	7191	6722
912	24548	23425	23784	19325	19184	19705	17756	16884	17275	14159	13541	13396	11152	10815	10576	9195	9602	10684	8535	8217	7987	7228	7692	11335	6673	7394	6636
915	24911	23635	23781	19320	19406	19845	17603	16891	17085	14763	13947	13351	11228	10682	10779	9404	9871	10347	8499	8332	7833	7387	7883	11367	6894	7167	6725
918	24650	22945	23937	19648	19118	19907	17854	17012	16964	14374	13540	13340	11044	10951	10610	9284	9917	10378	8688	8198	7813	7271	7817	11322	6613	7119	6729
921	24752	22779	23805	19365	19279	19365	17919	16754	17396	14621	13431	13209	11261	11009	10619	9088	9628	10716	8595	8272	7892	7356	7773	11360	6660	7185	6380
924	25097	23066	23852	19189	19473	19782	17846	16625	16946	14506	13640	13239	11273	11123	10633	9226	9753	10434	8561	8159	7740	7152	7712	11508	6793	7447	6437
927	24581	23064	24135	19302	19104	19703	18186	16558	17096	14458	13519	12965	11434	10799	10793	9215	9570	10595	8645	8223	7745	7186	7963	11524	6754	6860	6786
930	24533	22703	23900	19554	19310	19928	17945	16659	17227	14409	13568	12939	11375	11040	10792	9181	9662	10320	8527	8228	7752	7311	7704	11477	6822	7043	6473
933	24442	23521	23925	19418	19196	19818	17865	16708	17193	14885	13421	13609	11367	10994	10783	9266	9810	10568	8472	8358	7874	7522	7646	11366	6713	7181	6580
936	24337	22863	23816	19041	19164	20162	17882	16723	17097	14449	13580	13382	11335	10665	10935	9422	9589	10470	8585	8234	7989	7471	7902	11672	7045	7282	6745
939	24525	23284	23970	19240	19494	19757	17727	16801	16993	14373	14012	13140	11251	10677	10581	9188	9510	10799	8705	8324	7705	7498	7704	11374	6800	7132	6679
942	24219	23283	23711	19440	18696	20037	17785	16491	17221	14456	13560	13165	11471	11148	10819	9283	9522	10522	8559	8458	7671	7430	8080	11468	6620	7161	6531
945	24748	23361	23898	19423	19365	19785	17782	16754	17111	14633	13758	12979	11307	11209	10843	9407	9752	10497	8746	8018	7741	7485	7870	11635	6875	7052	6461
948	24710	23053	23360	19017	18970	19424	17817	16488	17032	14352	13916	13251	11421	10666	10781	9216	9791	10760	8347	8080	7895	7333	7768	11610	6979	7319	6824
951	24136	23398	24034	19402	19081	19670	17808	16607	16976	14460	13405	13181	11317	10922	10895	9103	9626	10669	8591	8000	7988	7551	7944	11365	6957	7108	6721
954	24786	22957	23691	19562	19114	19904	17923	16500	17440	14915	13688	13287	11415	11187	10880	9315	9844	10752	9048	8050	7843	7435	7865	11586	6836	7195	6585
957	24498	22993	23825	19565	19508	19975	17605	16789	16946	14442	13692	13181	11265	10886	11053	9333	9781	10758	8700	8105	7651	7651	7953	11351	6981	7211	6705
960	24487	23231	24151	19377	19328	20042	17559	16529	17190	14260	13863	13078	11600	11090	11021	9191	9495	10630	8718	8223	8130	7416	8018	11455	6924	7310	6720
963	24548	22948	23787	19530	19465	19888	17970	16779	17124	14572	13290	13354	11356	11146	10488	9554	9577	10629	8859	8242	7729	7817	7907	11822	6848	7225	6599
966	24580	22946	24029	19227	19288	19930	17961	16544	17249	14647	13490	13277	11220	11162	10913	9214	9742	10579	8724	8117	7605	7747	7684	11660	6637	7077	6650
969	25050	23052	24032	19540	19116	19487	17891	16862	16880	14629	13526	13234	11388	10877	10880	9146	9652	10558	8622	8061	7721	7517	7768	11796	6482	7350	6588
972	24474	22967	23656	19508	19090	20142	17832	16823	17221	14233	13620	13269	11324	11075	10669	9245	9730	10521	8636	8246	7838	7765	8031	11637	6637	7278	6649
975	24517	23118	24014	19423	19533	19683	17813	16996	17282	14679	13779	13218	11366	11192	10903	9323	9749	10671	8967	8286	7691	7733	8012	11352	6832	7363	6574
978	24446	22943	23518	19183	19169	19676	17560	16589	17141	14297	13478	13136	11133	10985	10745	9092	9633	10740	8688	8148	7729	7439	7872	11804	6813	7274	6838
981	24736	23332	23945	19396	19610	19423	18031	16729	16987	14068	13548	13027	11485	10969	10742	9044	9823	10545	8622	8285	7715	7469	8006	11740	6767	7215	6772
984	24626	23251	24136	19047	19238	19560	17760	16647	16811	14382	13505	12962	11255	10812	10712	9268	9859	10566	8550	8030	7878	7704	7820	11949	6711	7052	6733
987	24483	23000	23820	19508	19436	19929	17848	16443	16975	14642	13662	13260	11100	11138	10685	9393	9628	10880	8688	8356	7918	7679	7835	11651	6503	7287	6819
990	24390	23220	23822	19224	19284	19811	18001	16377	17181	14688	13404	13326	11396	11203	10507	9117	9849	10483	8715	8249	7814	7845	7877	11676	6698	7323	6765
993	24966	22865	23905	19672	19506	19367	17715	16699	17151	14491	13670	12858	11326	11016	10610	9264	9555	10529	8462	8158	7959	7564	7881	11756	6677	7029	6722
996	24813	23091	24154	19349	19335	19521	17846	16926	17189	14548	13706	13386	11516	10987	10803	9360	9966	10917	8594	8111	7879	7524	7825	11790	6837	7278	6664
999	24914	22978	23992	19169	19291	19758	17895	16503	17163	14599	13489	13444	11229	11146	10907	9321	9757	10771	8563	8253	7759	7592	7820	11664	6800	7304	6702
1002	24445	22821	23863	19317	19281	19933	17911	16787	16964	14610	13370	13026	11121	10905	10881	9399	10024	10934	8902	8221	7692	7540	8057	11956	6650	7262	6794
1005	24985	22793	23953	19070	19010	20104	17926	16482	17304	14442	13398	13022	11162	11019	10491	9073	9694	10501	8686	8149	8065	7676	7938	11899	6696	7342	6927
1008	24536	23040	23576	19479	19085	19785	18185	16789	17153	14678	13875	13229	11101	10893	10881	8955	9721	10804	8814	8447	7972	7603	7928	11442	6879	7090	6782
1011	25108	23031	23901	19326	19063	19734	18074	16797	17244	14266	13286	13246	11313	11043	10906	9043	9405	10853	8498	8121	7801	7795	7808	11563	6847	7345	6760
1014	24712	23352	23735	19438	19052	19737	17752	16717	17186	14396	13643	13298	11313	11315	10882	9283	9426	10915	8728	8289	8006	7597	7973	11637	6906	7253	6773
1017	24918	23082	24052	19189	19386	20009	17744	16568	16754	14680	13722	13295	11527	10976	10974	9172	9885	10563	8746	8405	7950	7633	7808	11403	6518	7224	6666
1020	24509	22842	24076	19227	19144	19761	17537	16767	16869	14467	13740	13475	11592	10974	10764	9216	9882	10426	8868	8274	7578	7909	7874	11522	7023	7371	6615
1023	24525	23014	23697	19488	19386	19834	17910	16923	17157	14618	13393	13285	11323	10958	10844	9037	9973	10583	8641	8193	7862	7676	7716	11692	6874	7181	6581
1026	24855	23471	23679	19276	19217	19664	17769	16498	17052	14682	13425	13352	11336	11102	10528	9086	9827	10704	8679	8462	7779	7543	7873	11602	6812	7499	6707
1029	24409	23337	23898	19196	19144	19907	17780	16458	17139	14940	13621	13119	11315	10926	10831	9093	9641	10754	8710	8193	7852	7239	7659	11396	6659	7215	6636
1032	24407	23162	23626	19294	19393	19997	17436	16741	17265	14642	13284	13413	11534	11045	10929	9291	9739	10550	8521	8363	7785	7254	7928	11504	6721	7453	6619
1035	24986	23261	23901	19284	19093	19559	17599	16780	17155	14897	13717	13429	11530	11277	10733	9291	9533	10838	8823	8068	7743	7587	7671	11273	6682	7118	6528
1038	24514	23049	23859	19057	19118	19653	18155	16500	17340	14638	13752	13064	11465	11111	10858	8914	9624	10835	8689	8125	7753	7571	7902	11548	6704	7308	6563
1041	24799	23360	24177	19630	19301	19866	18092	16506	16926	14391	13724	13614	11278	11184	10786	9230	9825	10627	8623	8306	7900	7495	7803	11515	6684	7263	6657
1044	24730	23032	24084	19247	19170	19933	17678	16589	17015	14921	13656	13222	11588	11169	10786	9434	9767	10943	8481	8239	7678	7472	7699	11326	6818	7208	6802
1047	24772	23533	24032	19234	19636	19700	17846	16505	17021	14634	13703	13126	11410	11057	10799	9176	9764	10585	8670	8224	8065	7636	7961	11770	6957	7245	6426
1050	24745	22977	24164	19581	19157	19769	18037	16793	17195	14612	13908	13258	11063	10916	10968	9486	9744	10919	8658	8342	7730	7555	7439	11547	6958	7070	6623
1053	24278	22986	23908	19511	19388	19813	17930	17072	17240	14644	13636	13293	11095	11047	10749	9409	9756	10765	8527	8248	7711	7668	7766	11808	6743	7286	6526
1056	25050	23318	23985	19336	19268	19874	17896	16730	17216	14506	13444	13771	11219	10945	10914	9178	9602	10907	8723	8148	7863	7714	7658	11524	6787	7393	6568
1059	24704	23326	24105	19308	19259	19372	18050	16657	16953	14902	13471	13259	11474	10804	10971	9170	9699	10786	8900	8257	7951	7677	7929	11874	6805	7285	6616
1062	25189	23310	24178	19255	19382	19579	17788	16846	17177	14409	13879	13184	11238	11099	10791	9252	9636	10846	8682	8420	7607	7457	7952	11703	7210	7105	6863
1065	24714	22916	23894	19576	19471	19972	17633	16897	17124	14704	13598	13244	11547	11111	10967	9334	9738	10572	8412	8099	7614	7794	7756	11898	7036	7349	6812
1068	24648	23213	23693	19410	19320	19771	17667	16972	17083	14648	14011	13342	11520	11189	10955	9052	9991	10902	8617	8278	7943	7621	7871	11791	6789	7064	6644
1071	24928	23506	23872	19416	19768	19558	17854	16757	17153	14653	13742	13355	11334	11328	11035	9265	9798	10637	8723	8400	7807	7701	7918	11883	7049	7323	6678
1074	24427	23035	24215	19326	19080	19938	18184	16600	17016	14337	13635	13560	11357	10864	10954	9154	9930	10782	8698	8232	7851	7206	7843	11619	6811	7089	6739
1077	24902	23309	24140	19256	19349	19791	18067	16529	16966	14806	13928	13660	11307	10750	10958	9435	9844	10876	8797	8323	7792	7415	8044	11772	6646	7039	6706
1080	24858	23074	23823	19904	19341	19774	17792	16361	16992	14631	13648	13186	11150	11012	10962	9181	9832	10778	8780	8181	7709	7728	7770	11621	6764	7113	6562
1083	25100	23338	23761	19388	19581	19550	17943	16703	16861	14720	13448	13195	11193	10864	10682	9017	9889	10634	8654	7974	7933	7520	7697	11902	6795	7152	6608
1086	24542	22882	23834	19615	19307	19727	17853	16852	16990	14459	13657	13199	11451	11004	10889	9210	9573	10949	8725	8130	7793	7879	7962	11630	6836	7341	6590
1089	24700	23101	24131	19577	19442	19787	17892	16452	17018	14467	13766	13329	11210	11089	10914	9225	9847	10694	8569	8250	7742	7625	8021	11616	6715	7135	6745
1092	25013	23075	23911	19141	19587	20053	17883	16414	16869	14438	13721	13460	11208	10928	10972	9224	9809	10990	8806	8309	7954	7702	7707	11497	6810	7301	6757
1095	24709	23022	24024	19387	19558	19987	17829	16489	17194	14689	13544	13416	11288	10897	10942	9373	9631	10803	8588	8106	7871	7458	8074	11520	6849	7168	6534
1098	24719	23199	23613	19388	19216	19629	17483	16764	16691	14601	13773	13214	11121	11300	10761	9088	9710	10783	8679	8261	7628	7406	7960	11596	6756	6992	6688
1101	24481	23131	23995	19336	19179	19613	17863	16549	16866	14579	13964	13244	11351	11234	10882	9244	9822	10970	8680	8067	7643	7772	7848	11652	6734	7201	6681
1104	24941	23246	23965	19201	19539	19722	17766	16657	17307	14751	13747	13070	11533	11001	11024	9260	9982	10875	8689	8379	7863	7547	7654	11707	6941	7190	6589
1107	24453	22960	24551	19227	19061	19530	18067	16597	16873	14671	14026	13128	11376	11183	10969	9039	9736	10736	8645	8310	7764	7764	7505	11871	6895	7344	6445
1110	24804	23241	24267	19353	19190	19665	18021	16871	17030	14678	13668	12978	11694	10943	11104	9240	9880	10569	8718	8201	7808	7972	7989	11855	6803	7191	6747
1113	24545	23066	24051	19435	19519	19550	17558	16462	16915	14441	13729	13116	11530	11037	10744	9108	9800	10753	8618	8073	7655	7625	7856	11844	6896	7125	6435
1116	24566	23137	23835	19250	19488	19763	18055	16549	16765	14648	13453	13292	11590	10907	11024	8876	9840	10953	8520	8344	7792	7412	7649	11799	6826	7206	6551
1119	24572	23005	23712	19366	19454	19619	17657	16946	17096	14790	13964	13145	11529	11152	10857	9322	9596	10804	8629	8304	7662	7692	7582	11869	6747	7134	6538
1122	24528	23088	23843	19091	19395	19734	18149	16913	16956	14682	13696	13100	11379	10946	10984	9243	9706	10614	8780	8108	7883	7410	7669	11731	6707	7125	6501
1125	24853	23174	23886	19072	19283	19564	17889	16483	17179	14944	13808	13274	11387	11024	10805	9298	9711	10974	8558	8328	7784	7664	7585	11716	6661	7030	6494
1128	24878	23139	23718	19029	19484	19621	18399	16789	17313	14684	13919	13186	11392	11085	11010	9197	9803	10474	8504	8172	7846	7631	7738	11494	6907	7146	6857
1131	24525	22995	23966	19326	18976	19393	17718	16584	16599	14452	13864	13193	11431	11183	10990	9195	9679	10756	9003	8328	7965	7761	7788	11509	6781	7157	6648
1134	24664	22796	24144	19497	19144	19514	17879	16726	16793	14872	13830	13136	11341	11259	10776	9370	9879	10479	8782	8313	7787	7738	7813	11687	6907	6942	6676
1137	25196	23372	23826	19195	18995	19886	17788	16613	17364	14568	13496	13326	11312	10945	10565	9377	9890	10836	8590	8259	7599	7546	7799	12150	6855	6929	6762
1140	24637	23120	23884	19360	19358	19781	17744	16622	16710	14393	13447	13137	11480	11004	11239	9154	9844	11002	8884	8150	7720	7569	7799	11640	6821	7361	6590
1143	24392	22553	24099	19369	19369	19592	17968	16737	17084	14727	13686	13062	11143	11155	10735	9205	9837	10887	8631	8227	7821	7674	7650	11871	6771	7003	6715
1146	24829	23374	23882	19459	19259	19716	17910	16713	16899	14640	13553	13082	11298	10983	10994	9173	9921	10954	8809	8238	8014	7614	7841	11770	6641	7252	6617
1149	24498	23202	23977	19163	19295	19947	17793	16835	17258	14616	13706	13111	11383	10835	10913	9365	9946	10830	8595	8243	7831	7488	7727	12035	6838	7019	6600
1152	24637	22961	23897	19067	19372	19765	17660	16790	17034	14600	13801	13069	11340	11374	10695	9126	9981	10624	8577	8250	7860	7732	7941	11594	6764	7186	6828
1155	24757	23174	24079	18873	19222	19561	17721	16596	16721	14768	13883	12946	11542	11256	11072	9197	9878	10825	8680	8136	7867	7866	7997	11841	6916	7215	6583
1158	24963	23160	23601	19032	19246	19748	17749	16353	17283	14706	13784	13554	11431	10855	10977	9335	9807	10710	8661	8507	7672	7892	7895	11598	7101	7220	6614
1161	24867	23069	23975	19388	19159	19369	17599	16734	16974	14324	13644	13208	11250	10916	10804	9169	9812	10969	8877	8363	7651	7627	7882	12009	6803	7104	6667
1164	24962	22912	23863	18960	19186	19649	18003	16548	16889	14655	14037	13278	11464	10988	11023	9378	9885	10728	8652	8079	7637	7964	7714	11720	6737	7115	6744
1167	24636	23149	23480	19462	19304	19895	17873	16825	17483	14758	13558	13198	11400	10898	10697	9366	9912	11120	8554	8302	7694	7761	7553	11767	6701	7085	6578
1170	24755	23038	23913	19197	19157	19911	17853	16677	16706	14440	13957	12871	11480	10969	10787	9410	9901	10544	8640	8314	7734	7547	7746	11648	6662	7159	6815
1173	24872	22582	23629	19115	18870	19463	17783	16694	16739	14399	13765	13373	11253	11135	10912	9155	9949	11091	8595	8140	7704	7704	7603	11595	6766	7104	6887
1176	24739	22929	24228	19396	19014	19752	17604	16570	17107	14677	13684	12948	11436	10962	10706	9367	9797	10962	8593	8343	7781	7580	7697	11825	6695	7216	6644
1179	24668	22888	23809	19357	19199	19587	17723	16643	16926	14371	13781	13091	11504	11026	11063	9331	9678	10869	8712	8139	8024	7454	7846	11834	6694	7025	6688
1182	24820	23127	23581	19160	19667	19593	17651	16861	17169	14522	13959	13105	11390	11046	10990	9290	9973	10683	8943	8262	7750	7691	7537	11925	6923	7185	6806
1185	25087	23371	23733	18907	18758	19966	17491	16669	16901	14605	13676	13075	11607	11170	10924	9269	9812	10988	8790	7967	7936	7725	7790	11508	6824	7043	6727
1188	24590	23045	23670	19377	19073	19334	17846	16804	16787	14750	13667	13014	11373	10881	11062	9411	9954	10650	8762	8117	7613	7504	7872	11513	6543	7084	6607
1191	24824	23086	24034	19231	19194	19411	18289	17103	16849	14518	13601	13089	11555	11045	10947	9005	9955	10741	8712	8278	7933	7675	7960	11586	6743	7179	6783
1194	24687	22787	23654	19131	18986	19685	17567	16586	17348	14428	13483	13209	11358	11100	10694	9248	10046	10980	8621	8317	7655	7521	7908	11791	6738	7272	6686
1197	24510	23162	23878	19402	19073	19474	17953	16778	16928	14650	13548	13522	11220	10860	10968	9266	10182	10876	8907	8271	7919	7684	7765	12005	6784	7145	6761
1200	25101	23241	24100	19589	19236	19549	17526	16550	17021	14838	13602	13289	11505	10972	10754	9000	9875	10900	8652	8029	7660	7591	7794	11858	6922	7129	6528
1203	24924	22968	23396	19465	19152	20035	17842	16747	17271	14567	14060	13146	11676	10951	11075	9108	10230	10676	8583	8187	7560	7706	7883	11883	6760	7103	6607
1206	24706	22953	23727	19411	18916	19455	17878	17079	16948	14600	13724	12976	11498	11213	10933	9291	9820	10659	8837	8066	7855	7721	7631	11839	6713	7069	6584
1209	24625	23227	23637	19346	19058	19566	17689	16343	16796	14728	13922	13485	11341	10952	11095	9173	9590	10982	8833	8485	7857	7462	7996	11730	6717	7126	6657
1212	24655	22964	23697	19209	19038	19775	17770	16772	17243	15073	13664	13259	11371	11225	10981	9163	9933	10494	8854	8039	7762	7363	7671	12048	6837	7027	6546
1215	24492	23228	23712	19333	18727	19767	17740	16792	16801	14798	13786	13358	11406	11180	10901	9001	9709	10956	8469	8215	7769	7320	7705	11727	6786	7107	6677
1218	24957	23321	23449	19566	19344	19317	17713	16620	17089	14530	13634	13241	11430	10992	10843	9258	9728	10851	8817	8339	7670	7678	7851	12023	6643	7235	6774
1221	24738	22929	23834	19564	18908	19423	17795	16655	17127	14598	13942	13033	11173	10872	10771	8810	9825	10845	8914	8296	7810	7442	7801	11529	6727	7239	6814
1224	24511	22881	24004	19034	18984	19416	17505	16547	16833	14863	13688	13124	11333	10890	11117	9138	9958	11001	8864	8121	7695	7561	7848	11778	6723	7067	6640
1227	24724	23096	23761	19197	19067	19709	17968	16556	16813	14702	13695	12932	11522	11099	11145	9354	9828	10691	8618	8286	7893	7440	7954	11829	6680	7165	6685
1230	24777	22912	23683	19488	19093	19683	17875	16689	16792	14652	13722	13191	11453	10916	11133	9231	9569	10944	8654	8150	7700	7781	7731	11814	6656	7078	6596
1233	24421	22829	23847	18975	19272	19844	17824	16498	16811	14917	13641	13329	11514	11033	10869	9512	9899	10843	8715	8376	7900	7918	7722	11574	6848	6939	6879
1236	24886	23196	23602	19223	19026	19721	17800	16580	16989	14918	13743	12992	11520	10902	11013	9088	9873	10970	8808	8371	7787	7403	7522	11747	6978	7257	6610
1239	24697	23132	23708	19085	18904	19610	17641	16631	16991	14497	13476	13183	11395	11029	11079	9306	9957	10820	8951	8215	7875	7529	7762	11714	6837	7051	6620
1242	24517	22896	23918	19174	18971	19373	17917	16660	16804	14596	13837	13089	11622	10947	11048	9252	9916	10852	8809	8293	7638	7619	7630	11521	6790	7141	6761
1245	24812	22866	23880	19110	18984	19452	18269	16722	17257	14913	13966	13107	11480	11029	10785	9356	9925	10893	8864	8074	7503	7516	7797	11439	6817	7139	6734
1248	24724	23299	23901	19190	19201	19808	17881	16757	16937	14726	13790	13377	11666	11066	10904	9375	9964	11002	8934	8404	7696	7668	7848	11656	6825	7012	6808
1251	24926	23173	24125	19240	18873	19695	18071	16779	16673	14387	13859	13269	11282	10864	10999	9071	9783	10884	8765	8198	7949	7545	7609	11637	6958	7083	6916
1254	24644	22782	23575	19407	19078	19916	17888	16555	17010	14863	13616	12987	11586	10842	10992	9375	9852	10891	8909	8027	7854	7708	7795	11924	6694	7124	6761
1257	24685	23115	23553	19514	18897	19726	17735	16462	16889	14886	13771	13082	11633	11470	10787	9249	10062	11036	8950	8173	8019	7673	7780	11714	6862	7247	6556
1260	24487	23023	23819	19408	19294	19621	18030	16252	17109	14596	13542	13037	11609	10967	10998	9387	9784	10884	8713	8205	7829	7601	7658	11788	6695	7141	6691
1263	24380	23328	23961	19194	19284	19822	17695	16509	17150	14804	13846	13159	11264	11097	10998	9344	9683	11307	9001	8187	7732	7586	7787	11937	6881	7082	6782
1266	24567	23075	23645	18979	19092	19785	17691	16407	16959	14700	13791	12890	11454	10775	10798	9584	9880	10892	8748	8368	7896	7806	7701	11810	6971	6951	6539
1269	24269	22817	23568	18992	18787	19422	17573	16689	16528	14711	13759	13102	11526	10850	11014	9123	9968	11130	8919	8247	7717	7575	7876	11603	6840	7274	6738
1272	24323	22858	23705	18793	19020	19620	17783	16649	16884	14666	13495	13377	11438	10858	10994	9273	9949	10927	8691	8274	7838	7595	7889	11489	6844	7115	6666
1275	24483	22921	23876	19382	19233	19495	18104	16866	17311	14575	13564	13079	11472	10953	10765	8991	9978	11151	8624	8347	7837	7756	7923	11421	6909	7051	6614
1278	24599	22972	23831	19026	19261	19235	18242	16799	17237	14586	13573	13366	11331	10915	11033	9521	9741	10984	8921	8291	7766	7602	8027	11703	6893	6953	6783
1281	24946	22645	23911	19310	19145	19444	17827	16637	17178	14834	13537	13265	11274	10962	11052	9340	10032	11194	8662	8288	7903	7689	7790	12454	6993	7222	6706
1284	24882	23221	23870	19263	19105	19557	18003	16665	16886	14627	13859	13104	11301	10854	10869	9542	10184	11322	8890	8254	8069	7846	7692	11716	7015	7074	6658
1287	24381	22772	24050	19061	19148	19568	17833	16586	17006	14994	14143	13004	11679	10883	10655	9320	9961	11029	8873	8228	7775	7689	7796	12021	6924	7539	6980
1290	24364	22901	23972	19039	19587	19600	17918	16742	16721	14842	13768	13078	11559	10953	11026	9252	10191	11194	8835	8295	8051	7631	7757	11819	6882	7102	6710
1293	24875	22623	23858	19469	19288	19747	17595	16823	17014	14917	13643	13229	11462	10872	10803	9375	9948	11168	8789	8308	8027	7770	7852	12031	6840	6947	6634
1296	24645	22733	23510	19240	19091	19851	17945	16730	16838	14798	13942	13186	11584	10991	11144	9454	9953	11076	8719	8111	7885	7777	7614	11693	6801	7083	6714
1299	24804	22766	23803	19093	19166	19313	18033	16735	17212	14541	13836	13209	11685	11041	11029	9224	9903	11160	8935	8185	7703	7906	7866	11922	6820	7041	6608
1302	24907	23043	23520	19367	19346	19377	17808	16639	16937	14666	14081	13110	11562	11175	10765	9447	9947	10986	8933	8370	7759	7561	7751	12035	6733	7118	6777
1305	24727	22812	23733	19285	19384	19615	18164	16997	16824	14877	13865	12887	11349	11034	10875	9266	9857	11108	8970	8319	7835	7765	7867	11486	6769	7107	6942
1308	25475	23154	23834	19460	19356	19318	18064	16575	17336	14787	13858	13473	11352	11273	10941	9312	9889	11104	8794	8391	7868	8054	7732	11800	6693	7124	6714
1311	24737	23152	23520	19576	19342	19732	17943	16387	17027	14758	13909	12925	11707	11204	10916	9231	10020	11097	8897	8124	7938	7765	8059	11659	6952	7062	6559
1314	25184	23134	23719	19419	19059	19755	17828	16898	17089	14792	13692	13059	11578	10924	11065	9204	9933	11157	9018	8021	7897	7772	7859	11980	6970	6946	6764
1317	24584	23021	23563	19015	19320	19746	17831	16960	16968	14916	13795	13080	11701	11038	11212	9511	9924	11274	8838	8283	7573	7835	7929	11643	6900	7072	6726
1320	24781	23147	23812	19309	19220	19948	17874	16795	17137	14902	13807	13015	11404	11269	11035	9106	10075	10986	8829	8241	7904	7735	7667	12158	6892	7052	6854
1323	24782	22872	23761	19191	19505	20116	18022	16779	17280	14547	13726	13412	11310	10863	10750	9216	9964	11447	8589	8210	7997	7733	7930	11925	6738	7003	6644
1326	24787	22946	23967	19526	19369	19881	17854	16711	17378	14625	13801	13580	11677	11090	11050	9353	9929	11125	8808	8396	7890	7813	7842	11966	7012	7141	6891
1329	24720	22801	23747	19475	19118	19918	17857	16550	17048	14416	13825	13361	11416	10840	10865	9412	9888	11030	8643	8324	8068	7445	7928	11632	6853	7267	6738
1332	24547	22959	23835	19310	18747	19513	17874	16658	16953	14707	13879	13431	11624	11034	11150	9204	9836	11089	8694	8310	7677	7809	7762	12071	6962	7338	6736
1335	24952	23182	23837	19288	19366	19980	18132	16792	17083	14909	13988	13240	11709	11096	11103	9272	9789	11188	8652	8514	7810	7729	7704	11809	6965	7104	6778
1338	24931	23248	23956	19175	19483	19505	17558	16995	17017	14587	13970	13192	11412	11040	10602	9171	9922	11053	8737	8287	7867	7709	7855	11854	6747	7208	6786
1341	24827	22814	23801	19436	19141	19602	17774	16591	17214	14905	13637	13035	11721	10995	10988	9337	10069	10867	8517	8214	7839	7764	7653	11999	6903	7336	6775
1344	24563	22898	23841	19371	19088	19754	17906	17105	16965	14724	13759	13168	11573	11036	11006	9278	10073	11276	8980	8621	7990	7432	8000	11859	6680	7141	6511
1347	24784	22916	23633	19291	19154	19753	17924	16518	17004	14927	14017	13158	11570	10780	11061	9516	9979	11111	8941	8229	7671	7850	7842	11970	6669	7195	6755
1350	25134	22734	23856	19570	19377	19923	17682	16710	17053	15055	13883	13414	11167	11162	10932	9209	10238	11186	8680	8207	7870	7617	7666	12018	6957	7287	6886
1353	24870	22840	23933	19321	19228	19772	18133	16733	17096	14633	13902	12960	11510	10867	10899	9496	10036	10958	8873	8429	8018	7372	7705	11860	6873	7352	6478
1356	24652	23373	23841	19215	19069	19583	17706	16862	17316	14805	13970	13291	11736	10880	10855	9341	10274	11104	8910	8303	7847	7696	7704	12125	6808	7139	6708

## Sheet: AFM measurements
Height			Length			Fibril cross-sections																	Monomer/oligomer cross-sections							Oligomer density on fibrils
0h height (nm)	4h height (nm)		0h length (nm)	4h length (nm)		0h Distance (nm)	Height (nm)	0h Distance (nm)	Height (nm)	0h Distance (nm)	Height (nm)	0h Distance (nm)	Height (nm)	4h Distance (nm)	Height (nm)	4h Distance (nm)	Height (nm)	4h Distance (nm)	Height (nm)	4h Distance (nm)	Height (nm)		Monomer distance (nm)	Height (nm)	Oligomer distance (nm)	Height (nm)	Oligomer_2 distance (nm)	Height (nm)		t0	t4
4.11143	6.78585		51	51.2		0	-0.17664	0	-0.02376	0	0.05799	0	-0.14956	0	0.02178	0	-0.19749	0	-0.11251	0	-0.02666		0	2.14862	0	4.16562	30.3458	4.7312		3.99286	4.43862
8.44926	6.39324		51	51.2		3.07247	-0.11772	6.00601	-0.09095	1.00055	0.08509	1.00617	-0.17604	3.25244	-0.07359	3.0372	-0.24799	3.20306	-0.18994	3.27971	0.06717		3.0046	2.18789	3.0202	4.09038	33.3803	4.92113		3.17056	2.54177
5.80061	5.33095		51	51.2		6.14495	-0.1961	12.012	-0.06638	2.0011	0.09047	2.01233	-0.15951	6.50487	-0.14132	6.07439	-0.2298	6.40612	-0.0457	6.55942	0.11764		6.0092	2.25418	6.0404	3.93191	36.4149	5.54615		1.32324	1.23361
7.19556	5.97022		51	51.2		9.21742	-0.23907	18.018	-0.09079	3.00166	0.00122	3.0185	-0.04027	9.75731	-0.11492	9.11159	-0.2238	9.60918	-0.39897	9.83913	-0.1124		9.0138	2.26406	9.06061	3.81429	39.4495	5.98358		2.42139	0
7.43799	7.2821		51	51.2		12.2899	-0.16064	24.024	-0.12877	4.00221	-0.12905	4.02467	-0.04307	13.0098	-0.2066	12.1488	-0.18415	12.8122	-0.18127	13.1189	-0.0613		12.0184	2.27749	12.0808	3.82501	42.4841	5.79564		0	0
6.23722	6.80379		51	52.5		15.3624	0.01083	30.03	-0.06474	5.00276	-0.22931	5.03084	-0.10041	16.2622	-0.03992	15.186	-0.25983	16.0153	-0.1018	16.3986	0.00598		15.023	2.2899	15.101	3.86025	45.5186	5.3743
6.33248	7.66156		51	54		18.4349	0.01512	36.036	0.58849	6.00331	-0.21683	6.037	-0.02248	19.5146	-0.06382	18.2232	-0.19503	19.2184	-0.25895	19.6783	-0.07509		18.0276	2.38603	18.1212	3.88818	48.5532	4.977
3.62525	5.69541		51	54.4		21.5073	-0.00339	42.042	2.52615	7.00387	-0.12154	7.04317	-0.11472	22.7671	-0.02948	21.2604	-0.05785	22.4214	-0.30195	22.958	-0.1512		21.0322	2.37325	21.1414	3.85087	51.5878	4.85942
5.06463	5.75066		51	54.4		24.5798	-0.03681	48.0481	3.7187	8.00442	0.00183	8.04934	0.04173	26.0195	-0.02331	24.2976	-0.16636	25.6245	-0.28328	26.2377	-0.00212		24.0368	2.43054	24.1616	3.74162	54.6224	4.9934
6.936	5.86627		51	54.4		27.6523	-0.13743	54.0541	3.59288	9.00497	0.02772	9.05551	-0.00844	29.2719	-0.02797	27.3348	-0.12182	28.8275	0.1554	29.5174	0.00782		27.0414	2.48298	27.1818	4.09482	57.657	4.98168
4.69959	5.89923		54	57		30.7248	-0.12925	60.0601	1.753	10.0055	0.00872	10.0617	-0.01239	32.5244	-0.15129	30.3719	-0.08926	32.0306	-0.08873	32.7971	0.31901		30.046	2.68592	30.202	4.83523
4.31077	5.31457		54	57		33.7972	0.04436	66.0661	0.21562	11.0061	-0.02225	11.0678	0.02676	35.7768	-0.02065	33.4091	-0.0737	35.2336	0.87551	36.0768	2.26386		33.0506	2.96033	33.2222	5.30764
4.54715	7.0511		54	57		36.8697	0.4542	72.0721	-0.15321	12.0066	-0.01053	12.074	0.07076	39.0292	0.08406	36.4463	-0.06331	38.4367	4.1075	39.3565	4.37443		36.0552	2.83653	36.2424	5.54348
6.7331	7.04462		54	57.6		39.9422	1.07621	78.0781	-0.13786	13.0072	0.02095	13.0802	0.05666	42.2817	0.00743	39.4835	-0.06204	41.6398	5.5878	42.6362	5.85565		39.0598	2.70561	39.2626	5.50995
4.12847	5.97027		54	57.6		43.0147	1.67463	84.0841	-0.08032	14.0077	0.0068	14.0863	0.03929	45.5341	0.00706	42.5207	-0.10323	44.8428	6.61663	45.916	6.29825		42.0644	2.49233	42.2828	5.24897
5.01386	5.95791		54	57.6		46.0871	2.11489	90.0901	-0.05203	15.0083	-0.07827	15.0925	-0.02306	48.7866	-0.02418	45.5579	-0.17848	48.0459	7.55298	49.1957	5.87114		45.069	2.28606	45.303	4.67563
4.89658	6.65216		54	57.6		49.1596	1.91136	96.0961	-0.11487	16.0088	-0.1055	16.0987	-0.02404	52.039	0.05344	48.5951	-0.16836	51.2489	7.56085	52.4754	4.50012		48.0736	2.21816	48.3232	3.99785
5.50663	4.53359		54	60		52.2321	1.45386	102.102	-0.18688	17.0094	-0.03914	17.1048	0.35263	55.2914	0.28581	51.6323	-0.12994	54.452	6.89512	55.7551	2.21822		51.0782	2.17943	51.3434	3.54955
6.24002	4.87534		54	60		55.3045	0.91298			18.0099	0.03748	18.111	1.45764	58.5439	1.78593	54.6695	-0.17527	57.6551	5.82361	59.0348	0.10625		54.0828	2.19744	54.3636	3.77182
5.0474	7.71505		54	60.8		58.377	0.34813			19.0105	0.03936	19.1172	2.2446	61.7963	4.72845	57.7067	-0.24601	60.8581	4.40095	62.3145	-0.04245		57.0874	2.16692	57.3838	3.93676
5.56506	8.53288		54	63		61.4495	0.02823			20.0111	0.0296	20.1233	2.84299	65.0487	7.20499	60.7439	-0.27467	64.0612	2.83347	65.5942	-0.2529		60.092	2.1573	60.404	3.98125
4.203	6.66219		54	63.75		64.522	-0.10099			21.0116	-0.01746	21.1295	3.63164	68.3012	8.21097	63.7811	-0.1949	67.2642	1.27242	68.8739	-0.09921		63.0966	2.15371
4.64112	5.80665		54	64		67.5944	-0.05215			22.0121	-0.00431	22.1357	4.40674	71.5536	8.12438	66.8183	-0.13703	70.4673	-0.165	72.1537	-0.17085		66.1012	2.20085
4.65577	5.15965		54	64		70.6669	0.08771			23.0127	0.01182	23.1419	4.85056	74.8061	7.45471	69.8555	-0.03447	73.6703	-0.31092	75.4334	-0.19563
2.22987	4.50462		54	64		73.7394	0.04842			24.0133	-0.00831	24.148	5.41297	78.0585	6.3454	72.8927	0.00178	76.8734	0.06202	78.7131	-0.06021
4.85221	10.7894		54	66		76.8119	-0.13216			25.0138	-0.12064	25.1542	5.56564	81.3109	3.29727	75.9299	-0.04528	80.0765	-0.47865	81.9928	0.02007
6.01945	5.61566		54	67.2		79.8843	-0.29115			26.0144	-0.23322	26.1604	5.79165	84.5634	0.54515	78.9671	1.10629	83.2795	0.05508		0.05508
6.35728	5.73534		54	67.2		82.9568	-0.20714			27.0149	-0.25943	27.1665	5.94855	87.8158	-0.16887	82.0043	2.73904	86.4826	0.24161		0.24161
5.20324	6.25593		54	67.2		86.0293	-0.05269			28.0155	-0.2399	28.1727	6.04892	91.0683	-0.21499	85.0415	3.67027	89.6856	-0.22921		-0.22921
1.97455	5.56624		54	67.2		89.1018	-0.09899			29.016	-0.17766	29.1789	6.10293	94.3207	-0.14206	88.0787	3.97131	92.8887	0.03703		0.03703
1.50335	6.83787		54	67.2		92.1743	-0.09558			30.0166	-0.14945	30.185	6.0392	97.5731	-0.13831	91.1159	3.96575	96.0918	-0.21796		-0.21796
4.61406	8.19757		54	67.2		95.2467	0.02587			31.0171	-0.19559	31.1912	5.83435	100.826	-0.11534	94.153	3.65982
2.584	5.2657		54	70.4		98.3192	0.15495			32.0177	-0.21295	32.1974	5.71871	104.078	-0.0712	97.1903	3.1195
3.75748	5.76678		54	70.4						33.0182	-0.1867	33.2035	5.56437	107.33	-0.0902	100.227	1.94921
5.43068	6.91531		54	70.4						34.0188	-0.16396	34.2097	5.28111	110.583	-0.02558	103.265	0.32538
5.28744	9.11894		54	70.4						35.0193	-0.18263	35.2159	4.98503	113.835	0.00938	106.302	-0.35705
5.00126	5.14884		54	71.25						36.0199	-0.03403	36.222	4.48995	117.088	0.03442	109.339	-0.17724
8.17077	4.45085		57	72						37.0204	0.60475	37.2282	3.64891	120.34	0.09748	112.376	-0.16343
4.88811	7.0606		57	73.6						38.021	1.50845	38.2344	2.72565	123.593	0.01198	115.413	-0.08057
5.77425	6.07716		57	73.6						39.0215	2.27168	39.2405	1.90244	126.845	-0.1524	118.451	-0.18057
6.07923	6.54702		57	73.6						40.0221	2.88586	40.2467	1.2483			121.488	-0.10886
4.56003	7.20133		57	73.6						41.0226	3.45782	41.2529	0.57884			124.525	-0.16595
5.22247	4.59836		57	73.6						42.0232	4.03277	42.259	0.16693			127.562	-0.19306
5.77897	5.36596		57	73.6						43.0237	4.57692	43.2652	0.14394			130.599	-0.14524
5.7205	7.3187		57	73.6						44.0243	4.92144	44.2714	0.05196			133.637	-0.19566
7.23771	5.43149		57	75						45.0249	5.08696	45.2775	0.000695792			136.674	-0.17789
4.32512	4.98197		60	75						46.0254	5.27486	46.2837	0.04584			139.711	-0.19035
5.34035	8.12837		60	75						47.026	5.53668	47.2899	0.01058			142.748	-0.1406
3.53998	4.06628		60	78.75						48.0265	5.70752	48.296	-0.14047			145.785	-0.07046
6.36277	5.71052		60	80						49.0271	5.75452	49.3022	-0.23257			148.823	-0.1218
5.91969	7.37662		60	80						50.0276	5.7698	50.3084	-0.24045			151.86	-0.16529
5.06804	7.29742		60	83.2						51.0282	5.76422	51.3145	-0.35169			154.897	-0.16782
4.61313	5.17738		60	83.2						52.0287	5.73199	52.3207	-0.25052			157.934	-0.14544
5.58236	8.53079		60	83.2						53.0293	5.5901	53.3269	-0.09144			160.971	-0.16358
5.95609	6.05766		60	83.2						54.0298	5.31898	54.333	-0.1574			164.009	-0.14812
5.65775	6.17924		60	83.2						55.0304	4.92428	55.3392	-0.18511			167.046	-0.09793
5.68604	5.18745		60	83.2						56.0309	4.40399	56.3454	-0.14139			170.083	-0.05706
4.38456	7.46576		60	86.4						57.0315	3.69106	57.3516	-0.04863			173.12	-0.03166
6.17214	6.50022		60	86.4						58.032	2.76379	58.3577	-0.08299			176.157	-0.0664
7.1107	4.73761		60	92.8						59.0326	1.76052	59.3639	-0.12146			179.195	-0.09423
5.91604	6.59375		63	92.8						60.0331	0.80465	60.37	-0.15247			182.232	-0.09993
6.86261	4.30315		63	93						61.0337	-0.04424	61.3762	-0.13042			185.269	-0.14648
5.20819	5.03813		63	93.75						62.0343	-0.43021	62.3824	-0.08683			188.306	-0.09547
5.52887	2.20256		63	96						63.0348	-0.22417	63.3886	0.0563			191.343	-0.08857
5.01161	7.32002		63	96						64.0353	0.0026	64.3947	-0.01021			194.38	-0.04747
5.15538	2.35383		63	96						65.0359	-0.03932	65.4009	-0.04086
6.51816	5.61715		63	99						66.0365	-0.20396
6.7755	9.35446		63	99.2						67.037	-0.23674
2.8256	3.96264		66	101.25						68.0376	-0.14989
5.76684	6.38109		66	101.25						69.0381	-0.04739
5.89947	5.66824		66	102						70.0387	0.01759
3.97461	5.32199		66	105						71.0392	-0.00726
4.17591	2.28484		66	105						72.0398	-0.05386
5.52201	5.09021		66	105.6						73.0403	-0.08371
5.65243	4.89354		66	108.75						74.0409	-0.05182
5.23905	7.12054		66	108.8						75.0414	-0.03574
5.53784	6.48587		66	111						76.042	-0.12632
4.10375	8.39835		66	112						77.0425	-0.12474
3.76012	6.85022		66	112						78.0431	0.03206
4.20119	5.28172		69	112.5						79.0436	0.12813
5.47524	3.57353		69	116.25						80.0442	0.05782
7.86614	5.7643		69	118.4						81.0447	-0.00126
5.90485	4.41338		69	120						82.0453	0.03993
6.6072	9.55382		72	123.75						83.0459	0.15092
5.18902	3.50575		72	123.75						84.0464	0.14038
4.20954	6.64761		72	131.25						85.0469	0.08409
4.52307	6.70055		72	134.4						86.0475	0.07388
5.81976	6.22892		72	135						87.0481	0.06842
4.89769	4.11224		72	137.6						88.0486	0.05264
4.78538	4.49368		72	137.6						89.0492	0.00787
3.49574	7.1427		72	137.6						90.0497	-0.07516
6.99668	8.40381		72	140.8						91.0503	0.00137
7.55954	5.45854		72	141						92.0508	-0.02736
4.77211	5.49237		72	142						93.0514	-0.01889
3.65735	3.43651		72	144						94.0519	0.01199
5.41153	5.00915		72	147						95.0525	0.01046
4.52352	5.52403		72	147.2						96.053	-0.03474
3.8307	6.21595		72	150						97.0536	-0.05587
3.28431	5.84836		72	153						98.0541	-0.01619
5.61784	6.19611		75	153.6
5.60199	7.18397		75	153.6
5.66202	5.81936		75	153.75
4.73876	5.80095		78	156.8
5.15801	5.17153		78	156.8
7.20684	5.23634		78	156.8
2.31357	7.873		78	157.5
3.89237	7.15381		78	162
4.94394	5.14615		78	163.2
4.97731	3.40559		78	165
5.65202	6.36619		78	165
5.03188	6.05537		78	165
6.28868	6.68298		78	165
4.72888	7.61824		78	166.4
7.20228	6.85029		78	169.6
2.15331	8.59302		81	172.5
6.48089	7.58082		81	172.8
7.7217	6.01492		81	176
3.695	6.4675		84	176
5.63241	6.21079		84	183.75
3.68589	3.31488		84	198.4
5.83889	5.94009		84	198.4
6.12777	5.77178		84	210
6.09028	5.38448		84	211.2
6.21056	2.37678		84	214.4
4.4326	6.88104		84	214.4
4.07659	6.03332		87	217.5
4.83926	5.7121		90	217.5
2.86642	5.76781		90	217.5
2.11422	5.48106		90	217.6
6.68007	5.25042		90	217.6
5.26581	5.30659		90	220.8
5.99533	6.89037		90	224
6.46502	5.98766		90	231
3.39247	5.74731		90	232.5
3.72308	8.73015		90	232.5
4.48496	5.50605		90	237
3.87197	5.14044		90	240
1.92945	7.60309		90	240
4.33828	4.18606		90	243.2
4.2393	5.61891		90	243.75
3.86447	7.88228		90	247.5
6.20332	6.97018		90	252.8
5.82759	7.31079		90	252.8
5.83846	6.90682		90	252.8
4.35308	6.91017		90	259.2
5.96124	5.86507		90	262.4
6.28371	8.56087		93	262.5
4.94464	6.91059		93	265.6
4.19434	6.42181		93	268.8
5.36319	6.79089		96	270
2.7194	5.57444		96	276
5.21716	6.75936		96	280
7.39113	4.30473		96	282
6.11741	6.76918		96	285
3.88356	3.67044		96	286
3.87136	5.00938		96	291.2
4.79979	6.95954		96	302
6.95561	6.98433		96	304
6.00881	2.68596		96	306
4.25155	7.04812		96	311.25
4.29192	4.92904		99	313.6
5.70257	5.4163		99	313.6
5.06981	6.17998		99	320
3.06634	5.30753		102	321
5.86495	5.56289		102	323.2
4.70707	8.03426		102	324
4.24529	7.79455		102	326.25
6.77496	3.96308		105	329.6
6.63726	7.8659		105	332.8
6.34827	5.92719		105	339.2
5.55609	5.77727		105	345.6
5.16112	7.56286		105	352
6.79721	6.91742		105	356
5.79792	4.3929		108	363.75
2.09016	3.35682		108	364.8
5.43866	6.39307		108	368
2.23675	3.0564		108	375
6.59561	7.55491		108	393.6
4.40502	6.4222		108	393.6
4.8394	4.99503		108	393.75
4.01501	5.39694		108	396
4.48464	2.64105		111	396.8
9.6056	6.34937		111	400
2.97386	8.78629		114	400
4.547	7.08582		114	403.2
4.89407	3.81655		114	405
3.97198	2.47054		114	409.6
5.17558	6.77973		114	416
6.33189	5.92387		114	417
5.70865	4.85691		114	425.6
5.31366	4.91935		117	426
2.23517	2.53934		120	432
3.87679	5.28093		120	441.6
6.60768	7.49805		120	444.8
5.21676	7.96647		120	444.8
3.45016	2.52167		120	448
1.9436	4.94548		120	454.4
6.79747	6.08432		120	457.5
4.67793	3.08997		123	476.25
7.96502	8.89742		123	480
4.01104	7.02032		126	483.2
5.34907	4.31549		126	487.5
4.02424	4.72872		126	489.6
5.29793	6.59705		126	492.8
4.25744	5.5303		126	492.8
4.28583	5.41361		126	496
4.18483	5.27744		126	499.2
6.218	5.06817		126	499.2
6.39417	6.21146		126	502.4
4.26102	5.26686		132	502.4
5.89648	6.03771		132	504
2.73628	5.56328		132	506.25
4.33215	6.12664		132	508.8
6.81695	6.32453		132	520
5.16779	6.34599		132	528
4.26433	7.06833		132	531
6.51973	4.84674		132	532.5
6.72805	6.38397		132	532.5
4.62603	5.3632		132	532.5
5.25883	6.83433		135	534
7.62525	6.66123		138	540.8
5.18501	4.22456		138	550.4
5.27229	8.62646		138	550.4
5.31674	6.90574		138	556.8
5.18604	6.43649		138	558
3.13381	5.18148		138	560
5.35256	7.62174		141	566.25
4.90378	5.60869		144	566.4
4.71213	7.91323		144	596.25
4.75251	5.8166		144	598.4
6.24307	7.03465		144	607.5
5.09297	6.69592		144	607.5
4.30893	3.64616		144	609
4.70591	6.51524		150	614.4
3.90772	6.46415		150	617.6
5.61818	5.47557		150	630.4
5.93544	6.35571		150	632
4.43419	6.02519		150	648
4.72472	4.8432		153	656
6.04486	5.06292		156	668.8
5.77635	5.09622		156	713.6
6.58302	7.29823		159	713.6
5.06726	6.04446		162	720
4.2184	5.35119		162	723.75
6.43844	7.41216		162	726
6.11187	5.41232		162	726.4
6.30432	4.66142		162	732
6.32875	6.89509		168	739.2
6.47432	2.37077		168	744
4.96165	3.65083		168	756
6.84507	4.5143		168	759
6.00818	6.35956		171	759
8.28521	6.80268		174	806.4
6.63422	5.84723		174	825
5.29453	7.59505		177	825.6
5.74285	6.67142		177	826
7.27698	5.45404		180	828.8
5.89223	5.91711		180	838.4
6.02218	6.91519		180	880
3.79015	5.55095		183	927
4.72882	2.92057		186	947.2
4.50585	6.65151		192	1043.2
5.27706	5.38792		192	1062.4
5.06371	6.52175		195	1091.25
7.2943	3.129		201	1158.4
2.04804	3.67906		201	1171.2
4.66728	2.88613		204	1228.8
6.53932	6.61174		207	1242
3.04506	5.11124		210	1292.8
6.33481	4.15046		210	1494
4.47601	2.42542		213	2572.8
6.22642			213
4.35855			213
6.06504			216
4.9826			216
2.57771			216
4.26014			216
6.1166			219
4.86554			225
4.9065			225
3.09093			228
4.90058			228
5.40343			234
3.41429			234
7.06611			240
5.61883			246
6.012			252
4.15077			258
6.33671			258
6.61878			261
6.06711			264
3.88899			264
6.37229			276
4.21458			276
3.62303			276
5.55691			282
6.06641			285
2.84815			288
3.10349			288
4.26826			288
5.96592			288
4.9949			288
5.39148			294
7.76952			294
5.39561			303
2.68342			315
5.5931			321
7.298			321
6.35198			324
4.99574			330
4.2081			333
4.8436			333
3.23509			336
4.77672			336
6.14349			342
4.80208			351
4.74426			354
4.33475			354
6.59097			357
5.27244			360
2.51705			372
5.6631			381
6.52008			393
7.70371			399
5.80834			411
2.18199			411
5.52989			414
7.76569			414
5.76163			420
5.96599			426
2.16427			435
6.08168			438
5.00544			441
4.54295			450
5.71263			456
2.28447			462
6.84919			471
6.03715			471
3.47553			480
7.10442			486
5.63221			486
2.57691			498
3.80488			516
5.47143			522
2.14851			540
5.39437			552
5.18094			552
6.72322			558
6.32558			570
7.16553			570
6.42603			573
6.42352			576
6.6405			615
4.68804			618
5.76435			624
5.04273			648
5.43124			654
6.57153			660
5.60847			678
5.23898			696
6.29198			714
3.00853			714
4.52352			723
6.0768			738
7.23243			744
5.47299			756
5.67475			786
4.03137			789
6.10457			798
5.76854			834
2.14172			852
7.65118			912
7.09098			915
3.34985			972
5.2831			984
3.90685			1020
4.3915			1056
6.09778			1098
7.33253			1140
3.22866			1152
4.96298			1167
4.97589			1179
2.61005			1182
6.58334			1377
5.16041			1392
4.46431			1515
5.95174			1530
5.65635			1536
2.01863			1740
--			--
--			--
--			--
--			--
--			--
--			--
--			--
--			--
--			--
--			--
--			--
--			--
--			--
--			--
--			--
--			--
--			--
--			--
--			--
--			--
--			--
--			--
--			--
--			--
--			--
--			--
--			--
--			--
--			--
--			--
--			--
--			--
--			--
--			--
--			--
--			--
--			--
--			--
--			--
--			--
--			--
--			--
--			--
--			--
--			--
--			--
--			--
--			--
--			--
--			--
--			--
--			--
--			--
--			--
--			--
--			--
--			--
--			--
--			--
--			--
--			--

## Sheet: FTIR
Manual deposition								Spray deposition
0h Wavenumber (cm-1)	Absorbance (a.u.)	4h Wavenumber (cm-1)	Absorbance (a.u.)	8h Wavenumber (cm-1)	Absorbance (a.u.)			0h Wavenumber (cm-1)	Absorbance (a.u.)	0h Wavenumber (cm-1)	Absorbance (a.u.)	0h Wavenumber (cm-1)	Absorbance (a.u.)	4h Wavenumber (cm-1)	Absorbance (a.u.)	4h Wavenumber (cm-1)	Absorbance (a.u.)	4h Wavenumber (cm-1)	Absorbance (a.u.)	8h Wavenumber (cm-1)	Absorbance (a.u.)	8h Wavenumber (cm-1)	Absorbance (a.u.)	8h Wavenumber (cm-1)	Absorbance (a.u.)
3998.15	0.00201	3998.15	0.00148	3998.15	0.00124			3998.13	0.00432	3998.13	0.00933	3998.13	0.00953	3998.13	0.00731	3998.13	0.00449	3998.13	0.00453	3998.13	0.00776	3998.13	0.00403	3998.13	0.00378
3997.19	0.00202	3997.19	0.00148	3997.19	0.00124			3997.17	0.00428	3997.17	0.00927	3997.17	0.00944	3997.17	0.0073	3997.17	0.00447	3997.17	0.0045	3997.17	0.00775	3997.17	0.004	3997.17	0.0038
3996.22	0.00202	3996.22	0.00148	3996.22	0.00124			3996.2	0.00425	3996.2	0.00921	3996.2	0.00935	3996.2	0.00725	3996.2	0.00442	3996.2	0.00445	3996.2	0.00774	3996.2	0.00394	3996.2	0.00379
3995.26	0.00203	3995.26	0.00148	3995.26	0.00123			3995.24	0.00424	3995.24	0.00915	3995.24	0.00927	3995.24	0.00718	3995.24	0.00436	3995.24	0.00439	3995.24	0.00775	3995.24	0.00386	3995.24	0.00375
3994.29	0.00204	3994.29	0.00148	3994.29	0.00123			3994.28	0.00423	3994.28	0.00911	3994.28	0.00924	3994.28	0.0071	3994.28	0.00431	3994.28	0.00432	3994.28	0.00774	3994.28	0.00378	3994.28	0.00367
3993.33	0.00204	3993.33	0.00148	3993.33	0.00123			3993.31	0.00422	3993.31	0.00907	3993.31	0.00926	3993.31	0.00702	3993.31	0.00427	3993.31	0.00426	3993.31	0.00772	3993.31	0.00371	3993.31	0.00359
3992.36	0.00204	3992.36	0.00148	3992.36	0.00123			3992.35	0.00422	3992.35	0.00903	3992.35	0.00931	3992.35	0.00697	3992.35	0.00425	3992.35	0.00422	3992.35	0.00767	3992.35	0.00366	3992.35	0.00353
3991.4	0.00204	3991.4	0.00147	3991.4	0.00124			3991.38	0.00424	3991.38	0.00899	3991.38	0.00939	3991.38	0.00696	3991.38	0.00426	3991.38	0.0042	3991.38	0.00762	3991.38	0.00364	3991.38	0.0035
3990.44	0.00204	3990.44	0.00147	3990.44	0.00124			3990.42	0.00428	3990.42	0.00897	3990.42	0.00948	3990.42	0.007	3990.42	0.00427	3990.42	0.00422	3990.42	0.00758	3990.42	0.00364	3990.42	0.00351
3989.47	0.00204	3989.47	0.00146	3989.47	0.00124			3989.45	0.00433	3989.45	0.00895	3989.45	0.00955	3989.45	0.00706	3989.45	0.00426	3989.45	0.00428	3989.45	0.00758	3989.45	0.00367	3989.45	0.00353
3988.51	0.00203	3988.51	0.00146	3988.51	0.00125			3988.49	0.00437	3988.49	0.00894	3988.49	0.00959	3988.49	0.00713	3988.49	0.00425	3988.49	0.00435	3988.49	0.00762	3988.49	0.00371	3988.49	0.00356
3987.54	0.00203	3987.54	0.00146	3987.54	0.00125			3987.53	0.00437	3987.53	0.00893	3987.53	0.00959	3987.53	0.00718	3987.53	0.00423	3987.53	0.00442	3987.53	0.00768	3987.53	0.00377	3987.53	0.0036
3986.58	0.00202	3986.58	0.00146	3986.58	0.00125			3986.56	0.00434	3986.56	0.00892	3986.56	0.00955	3986.56	0.00719	3986.56	0.00423	3986.56	0.00446	3986.56	0.00774	3986.56	0.00382	3986.56	0.00366
3985.61	0.00201	3985.61	0.00145	3985.61	0.00126			3985.6	0.00428	3985.6	0.00891	3985.6	0.00949	3985.6	0.00717	3985.6	0.00425	3985.6	0.00446	3985.6	0.00779	3985.6	0.00389	3985.6	0.00375
3984.65	0.00201	3984.65	0.00145	3984.65	0.00126			3984.63	0.00423	3984.63	0.00892	3984.63	0.00942	3984.63	0.00712	3984.63	0.0043	3984.63	0.00444	3984.63	0.00782	3984.63	0.00395	3984.63	0.00384
3983.69	0.002	3983.69	0.00145	3983.69	0.00126			3983.67	0.00419	3983.67	0.00895	3983.67	0.00936	3983.67	0.00707	3983.67	0.00435	3983.67	0.00439	3983.67	0.00782	3983.67	0.00399	3983.67	0.00392
3982.72	0.002	3982.72	0.00145	3982.72	0.00125			3982.7	0.00416	3982.7	0.009	3982.7	0.00931	3982.7	0.00702	3982.7	0.0044	3982.7	0.00433	3982.7	0.0078	3982.7	0.004	3982.7	0.00395
3981.76	0.002	3981.76	0.00145	3981.76	0.00125			3981.74	0.00414	3981.74	0.00904	3981.74	0.00927	3981.74	0.00698	3981.74	0.00442	3981.74	0.00428	3981.74	0.00775	3981.74	0.00398	3981.74	0.00393
3980.79	0.002	3980.79	0.00144	3980.79	0.00125			3980.78	0.00412	3980.78	0.00906	3980.78	0.00925	3980.78	0.00695	3980.78	0.00442	3980.78	0.00423	3980.78	0.00771	3980.78	0.00394	3980.78	0.00385
3979.83	0.002	3979.83	0.00144	3979.83	0.00125			3979.81	0.00411	3979.81	0.00905	3979.81	0.00925	3979.81	0.0069	3979.81	0.0044	3979.81	0.0042	3979.81	0.00767	3979.81	0.00388	3979.81	0.00375
3978.86	0.002	3978.86	0.00144	3978.86	0.00125			3978.85	0.00411	3978.85	0.00902	3978.85	0.00927	3978.85	0.00686	3978.85	0.00437	3978.85	0.00418	3978.85	0.00764	3978.85	0.00382	3978.85	0.00366
3977.9	0.00201	3977.9	0.00144	3977.9	0.00125			3977.88	0.00412	3977.88	0.00898	3977.88	0.00927	3977.88	0.00684	3977.88	0.00435	3977.88	0.00418	3977.88	0.00763	3977.88	0.00379	3977.88	0.00361
3976.93	0.00201	3976.93	0.00144	3976.93	0.00125			3976.92	0.00413	3976.92	0.00893	3976.92	0.00925	3976.92	0.00687	3976.92	0.00435	3976.92	0.0042	3976.92	0.00764	3976.92	0.00377	3976.92	0.00358
3975.97	0.00201	3975.97	0.00144	3975.97	0.00125			3975.95	0.00414	3975.95	0.00888	3975.95	0.00919	3975.95	0.00694	3975.95	0.00438	3975.95	0.00423	3975.95	0.00763	3975.95	0.00377	3975.95	0.00358
3975.01	0.002	3975.01	0.00144	3975.01	0.00125			3974.99	0.00412	3974.99	0.00884	3974.99	0.00912	3974.99	0.00703	3974.99	0.00441	3974.99	0.00425	3974.99	0.00761	3974.99	0.00375	3974.99	0.00357
3974.04	0.002	3974.04	0.00144	3974.04	0.00125			3974.03	0.0041	3974.03	0.00884	3974.03	0.00908	3974.03	0.00711	3974.03	0.00443	3974.03	0.00424	3974.03	0.00757	3974.03	0.00371	3974.03	0.00355
3973.08	0.002	3973.08	0.00144	3973.08	0.00125			3973.06	0.0041	3973.06	0.00887	3973.06	0.00909	3973.06	0.00714	3973.06	0.00439	3973.06	0.00419	3973.06	0.00754	3973.06	0.00365	3973.06	0.00352
3972.11	0.002	3972.11	0.00144	3972.11	0.00125			3972.1	0.00413	3972.1	0.00895	3972.1	0.00914	3972.1	0.00711	3972.1	0.00431	3972.1	0.0041	3972.1	0.00754	3972.1	0.0036	3972.1	0.00348
3971.15	0.002	3971.15	0.00144	3971.15	0.00125			3971.13	0.00421	3971.13	0.00906	3971.13	0.00923	3971.13	0.00703	3971.13	0.0042	3971.13	0.00401	3971.13	0.00756	3971.13	0.00359	3971.13	0.00346
3970.18	0.002	3970.18	0.00144	3970.18	0.00125			3970.17	0.00429	3970.17	0.00916	3970.17	0.00931	3970.17	0.00692	3970.17	0.0041	3970.17	0.00394	3970.17	0.00758	3970.17	0.0036	3970.17	0.00346
3969.22	0.00201	3969.22	0.00144	3969.22	0.00125			3969.2	0.00436	3969.2	0.00923	3969.2	0.00937	3969.2	0.00684	3969.2	0.00402	3969.2	0.00393	3969.2	0.00759	3969.2	0.00362	3969.2	0.00345
3968.26	0.00201	3968.26	0.00144	3968.26	0.00125			3968.24	0.00438	3968.24	0.00925	3968.24	0.0094	3968.24	0.00679	3968.24	0.00399	3968.24	0.00396	3968.24	0.00757	3968.24	0.00363	3968.24	0.00344
3967.29	0.00201	3967.29	0.00145	3967.29	0.00124			3967.27	0.00436	3967.27	0.0092	3967.27	0.0094	3967.27	0.0068	3967.27	0.00399	3967.27	0.00401	3967.27	0.00752	3967.27	0.00362	3967.27	0.00342
3966.33	0.00202	3966.33	0.00145	3966.33	0.00124			3966.31	0.00431	3966.31	0.00911	3966.31	0.00937	3966.31	0.00685	3966.31	0.00401	3966.31	0.00407	3966.31	0.00748	3966.31	0.00359	3966.31	0.00341
3965.36	0.00202	3965.36	0.00145	3965.36	0.00124			3965.35	0.00427	3965.35	0.00901	3965.35	0.00934	3965.35	0.0069	3965.35	0.00404	3965.35	0.0041	3965.35	0.00746	3965.35	0.00355	3965.35	0.0034
3964.4	0.00202	3964.4	0.00146	3964.4	0.00124			3964.38	0.00424	3964.38	0.00893	3964.38	0.00932	3964.38	0.00692	3964.38	0.00406	3964.38	0.00411	3964.38	0.00747	3964.38	0.00352	3964.38	0.00342
3963.43	0.00202	3963.43	0.00146	3963.43	0.00124			3963.42	0.00424	3963.42	0.00888	3963.42	0.0093	3963.42	0.0069	3963.42	0.00407	3963.42	0.0041	3963.42	0.00751	3963.42	0.00351	3963.42	0.00346
3962.47	0.00201	3962.47	0.00146	3962.47	0.00124			3962.45	0.00422	3962.45	0.00886	3962.45	0.00928	3962.45	0.00685	3962.45	0.00406	3962.45	0.00408	3962.45	0.00758	3962.45	0.00352	3962.45	0.00351
3961.51	0.00201	3961.51	0.00146	3961.51	0.00124			3961.49	0.00418	3961.49	0.00885	3961.49	0.00923	3961.49	0.00679	3961.49	0.00403	3961.49	0.00407	3961.49	0.00764	3961.49	0.00358	3961.49	0.00356
3960.54	0.002	3960.54	0.00145	3960.54	0.00124			3960.52	0.00413	3960.52	0.00884	3960.52	0.00918	3960.52	0.00676	3960.52	0.00399	3960.52	0.00406	3960.52	0.00769	3960.52	0.00367	3960.52	0.0036
3959.58	0.00199	3959.58	0.00145	3959.58	0.00124			3959.56	0.00409	3959.56	0.00883	3959.56	0.00914	3959.56	0.00676	3959.56	0.00395	3959.56	0.00407	3959.56	0.00771	3959.56	0.00377	3959.56	0.00363
3958.61	0.00199	3958.61	0.00144	3958.61	0.00124			3958.6	0.00408	3958.6	0.00882	3958.6	0.00912	3958.6	0.00679	3958.6	0.00396	3958.6	0.00409	3958.6	0.0077	3958.6	0.00387	3958.6	0.00365
3957.65	0.00198	3957.65	0.00143	3957.65	0.00124			3957.63	0.00412	3957.63	0.00884	3957.63	0.00914	3957.63	0.00685	3957.63	0.00401	3957.63	0.00413	3957.63	0.00766	3957.63	0.00392	3957.63	0.00365
3956.68	0.00198	3956.68	0.00143	3956.68	0.00124			3956.67	0.00419	3956.67	0.00887	3956.67	0.00917	3956.67	0.0069	3956.67	0.00409	3956.67	0.00418	3956.67	0.00762	3956.67	0.00392	3956.67	0.00365
3955.72	0.00198	3955.72	0.00142	3955.72	0.00124			3955.7	0.00425	3955.7	0.00891	3955.7	0.0092	3955.7	0.00695	3955.7	0.00418	3955.7	0.00422	3955.7	0.00759	3955.7	0.00388	3955.7	0.00363
3954.76	0.00198	3954.76	0.00142	3954.76	0.00123			3954.74	0.00429	3954.74	0.00895	3954.74	0.00921	3954.74	0.00698	3954.74	0.00424	3954.74	0.00422	3954.74	0.00757	3954.74	0.0038	3954.74	0.0036
3953.79	0.00198	3953.79	0.00142	3953.79	0.00123			3953.77	0.0043	3953.77	0.00897	3953.77	0.00919	3953.77	0.00701	3953.77	0.00425	3953.77	0.00421	3953.77	0.00757	3953.77	0.00374	3953.77	0.00357
3952.83	0.00198	3952.83	0.00142	3952.83	0.00123			3952.81	0.00429	3952.81	0.00898	3952.81	0.00917	3952.81	0.00705	3952.81	0.00423	3952.81	0.00418	3952.81	0.00757	3952.81	0.0037	3952.81	0.00356
3951.86	0.00198	3951.86	0.00142	3951.86	0.00123			3951.85	0.00428	3951.85	0.00899	3951.85	0.00914	3951.85	0.00708	3951.85	0.00418	3951.85	0.00414	3951.85	0.00756	3951.85	0.00369	3951.85	0.00356
3950.9	0.00198	3950.9	0.00142	3950.9	0.00123			3950.88	0.00429	3950.88	0.00898	3950.88	0.00912	3950.88	0.00707	3950.88	0.00411	3950.88	0.00412	3950.88	0.00753	3950.88	0.00369	3950.88	0.00357
3949.93	0.00198	3949.93	0.00142	3949.93	0.00122			3949.92	0.00431	3949.92	0.00897	3949.92	0.0091	3949.92	0.00701	3949.92	0.00403	3949.92	0.00411	3949.92	0.00748	3949.92	0.00368	3949.92	0.00357
3948.97	0.00198	3948.97	0.00142	3948.97	0.00122			3948.95	0.00432	3948.95	0.00893	3948.95	0.00906	3948.95	0.00693	3948.95	0.00394	3948.95	0.00411	3948.95	0.00741	3948.95	0.00364	3948.95	0.00356
3948	0.00198	3948	0.00142	3948	0.00122			3947.99	0.00431	3947.99	0.00888	3947.99	0.00901	3947.99	0.00686	3947.99	0.00387	3947.99	0.00411	3947.99	0.00736	3947.99	0.00359	3947.99	0.00354
3947.04	0.00197	3947.04	0.00142	3947.04	0.00122			3947.02	0.00427	3947.02	0.00884	3947.02	0.00896	3947.02	0.00684	3947.02	0.00384	3947.02	0.00412	3947.02	0.00734	3947.02	0.00353	3947.02	0.00351
3946.08	0.00197	3946.08	0.00143	3946.08	0.00122			3946.06	0.0042	3946.06	0.00882	3946.06	0.00893	3946.06	0.00689	3946.06	0.00386	3946.06	0.00413	3946.06	0.00735	3946.06	0.00349	3946.06	0.00349
3945.11	0.00197	3945.11	0.00143	3945.11	0.00122			3945.1	0.00414	3945.1	0.00883	3945.1	0.00893	3945.1	0.00695	3945.1	0.00393	3945.1	0.00413	3945.1	0.0074	3945.1	0.00348	3945.1	0.00351
3944.15	0.00196	3944.15	0.00144	3944.15	0.00122			3944.13	0.0041	3944.13	0.00885	3944.13	0.00894	3944.13	0.007	3944.13	0.004	3944.13	0.00413	3944.13	0.00747	3944.13	0.0035	3944.13	0.00354
3943.18	0.00196	3943.18	0.00144	3943.18	0.00122			3943.17	0.00408	3943.17	0.00887	3943.17	0.00895	3943.17	0.00699	3943.17	0.00404	3943.17	0.00413	3943.17	0.00753	3943.17	0.00356	3943.17	0.00357
3942.22	0.00195	3942.22	0.00144	3942.22	0.00123			3942.2	0.00408	3942.2	0.00886	3942.2	0.00896	3942.2	0.00694	3942.2	0.00405	3942.2	0.00415	3942.2	0.00755	3942.2	0.00362	3942.2	0.0036
3941.25	0.00195	3941.25	0.00145	3941.25	0.00123			3941.24	0.00409	3941.24	0.00882	3941.24	0.00897	3941.24	0.00689	3941.24	0.00405	3941.24	0.00419	3941.24	0.00755	3941.24	0.00368	3941.24	0.00361
3940.29	0.00194	3940.29	0.00145	3940.29	0.00124			3940.27	0.00409	3940.27	0.00878	3940.27	0.00898	3940.27	0.00684	3940.27	0.00406	3940.27	0.00423	3940.27	0.00752	3940.27	0.00374	3940.27	0.00362
3939.33	0.00194	3939.33	0.00144	3939.33	0.00125			3939.31	0.00409	3939.31	0.00874	3939.31	0.00899	3939.31	0.00681	3939.31	0.00405	3939.31	0.00425	3939.31	0.00748	3939.31	0.00377	3939.31	0.00362
3938.36	0.00194	3938.36	0.00144	3938.36	0.00125			3938.34	0.00408	3938.34	0.00872	3938.34	0.00898	3938.34	0.00677	3938.34	0.00403	3938.34	0.00423	3938.34	0.00745	3938.34	0.00378	3938.34	0.0036
3937.4	0.00194	3937.4	0.00143	3937.4	0.00126			3937.38	0.00405	3937.38	0.00872	3937.38	0.00895	3937.38	0.00673	3937.38	0.00397	3937.38	0.00416	3937.38	0.00742	3937.38	0.00375	3937.38	0.00357
3936.43	0.00193	3936.43	0.00143	3936.43	0.00126			3936.42	0.00402	3936.42	0.00874	3936.42	0.0089	3936.42	0.00669	3936.42	0.00389	3936.42	0.00407	3936.42	0.0074	3936.42	0.00372	3936.42	0.00353
3935.47	0.00193	3935.47	0.00142	3935.47	0.00126			3935.45	0.00399	3935.45	0.00878	3935.45	0.00885	3935.45	0.00665	3935.45	0.00382	3935.45	0.00399	3935.45	0.00738	3935.45	0.00368	3935.45	0.00348
3934.5	0.00193	3934.5	0.00142	3934.5	0.00126			3934.49	0.00398	3934.49	0.00883	3934.49	0.00882	3934.49	0.00665	3934.49	0.00378	3934.49	0.00394	3934.49	0.00736	3934.49	0.00365	3934.49	0.00345
3933.54	0.00193	3933.54	0.00142	3933.54	0.00125			3933.52	0.00398	3933.52	0.00887	3933.52	0.00884	3933.52	0.00667	3933.52	0.0038	3933.52	0.00391	3933.52	0.00735	3933.52	0.00363	3933.52	0.00344
3932.58	0.00192	3932.58	0.00141	3932.58	0.00125			3932.56	0.004	3932.56	0.0089	3932.56	0.00889	3932.56	0.00669	3932.56	0.00382	3932.56	0.00388	3932.56	0.00733	3932.56	0.00362	3932.56	0.00345
3931.61	0.00192	3931.61	0.00141	3931.61	0.00124			3931.59	0.00401	3931.59	0.00889	3931.59	0.00895	3931.59	0.00672	3931.59	0.00384	3931.59	0.00385	3931.59	0.00731	3931.59	0.0036	3931.59	0.00345
3930.65	0.00192	3930.65	0.00142	3930.65	0.00124			3930.63	0.00403	3930.63	0.00886	3930.63	0.00901	3930.63	0.00672	3930.63	0.00385	3930.63	0.00381	3930.63	0.00728	3930.63	0.00359	3930.63	0.00344
3929.68	0.00192	3929.68	0.00142	3929.68	0.00123			3929.67	0.00404	3929.67	0.00881	3929.67	0.00904	3929.67	0.00673	3929.67	0.00385	3929.67	0.00381	3929.67	0.00724	3929.67	0.00355	3929.67	0.00342
3928.72	0.00192	3928.72	0.00142	3928.72	0.00123			3928.7	0.00408	3928.7	0.00876	3928.7	0.00906	3928.7	0.00673	3928.7	0.00387	3928.7	0.00385	3928.7	0.00718	3928.7	0.00351	3928.7	0.00338
3927.75	0.00192	3927.75	0.00143	3927.75	0.00122			3927.74	0.00413	3927.74	0.00873	3927.74	0.00907	3927.74	0.00676	3927.74	0.00393	3927.74	0.00394	3927.74	0.00713	3927.74	0.00346	3927.74	0.00333
3926.79	0.00192	3926.79	0.00143	3926.79	0.00122			3926.77	0.00419	3926.77	0.00871	3926.77	0.00907	3926.77	0.00682	3926.77	0.00404	3926.77	0.00406	3926.77	0.0071	3926.77	0.00343	3926.77	0.00329
3925.82	0.00192	3925.82	0.00144	3925.82	0.00122			3925.81	0.00422	3925.81	0.0087	3925.81	0.00905	3925.81	0.00689	3925.81	0.00415	3925.81	0.00417	3925.81	0.00711	3925.81	0.00343	3925.81	0.00328
3924.86	0.00192	3924.86	0.00144	3924.86	0.00122			3924.84	0.0042	3924.84	0.00869	3924.84	0.00902	3924.84	0.00695	3924.84	0.00422	3924.84	0.00424	3924.84	0.00716	3924.84	0.00347	3924.84	0.00329
3923.9	0.00192	3923.9	0.00144	3923.9	0.00122			3923.88	0.00414	3923.88	0.00867	3923.88	0.00897	3923.88	0.00697	3923.88	0.00421	3923.88	0.00425	3923.88	0.00723	3923.88	0.00351	3923.88	0.00333
3922.93	0.00192	3922.93	0.00144	3922.93	0.00122			3922.92	0.00406	3922.92	0.00866	3922.92	0.00892	3922.92	0.00692	3922.92	0.00412	3922.92	0.00421	3922.92	0.00732	3922.92	0.00354	3922.92	0.00338
3921.97	0.00192	3921.97	0.00144	3921.97	0.00122			3921.95	0.00401	3921.95	0.00868	3921.95	0.00887	3921.95	0.00683	3921.95	0.00399	3921.95	0.00414	3921.95	0.00738	3921.95	0.00355	3921.95	0.00343
3921	0.00192	3921	0.00143	3921	0.00122			3920.99	0.00398	3920.99	0.00872	3920.99	0.00883	3920.99	0.00671	3920.99	0.00388	3920.99	0.00408	3920.99	0.00742	3920.99	0.00355	3920.99	0.00346
3920.04	0.00192	3920.04	0.00143	3920.04	0.00122			3920.02	0.004	3920.02	0.00877	3920.02	0.00881	3920.02	0.00662	3920.02	0.00383	3920.02	0.00405	3920.02	0.00744	3920.02	0.00354	3920.02	0.00347
3919.07	0.00192	3919.07	0.00142	3919.07	0.00122			3919.06	0.00403	3919.06	0.0088	3919.06	0.00882	3919.06	0.00658	3919.06	0.00384	3919.06	0.00405	3919.06	0.00743	3919.06	0.00352	3919.06	0.00346
3918.11	0.00191	3918.11	0.00142	3918.11	0.00122			3918.09	0.00406	3918.09	0.0088	3918.09	0.00884	3918.09	0.00658	3918.09	0.00387	3918.09	0.00407	3918.09	0.00739	3918.09	0.0035	3918.09	0.00342
3917.15	0.00191	3917.15	0.00142	3917.15	0.00122			3917.13	0.00409	3917.13	0.00878	3917.13	0.00888	3917.13	0.0066	3917.13	0.00388	3917.13	0.00407	3917.13	0.00732	3917.13	0.0035	3917.13	0.00339
3916.18	0.0019	3916.18	0.00142	3916.18	0.00122			3916.17	0.00411	3916.17	0.00876	3916.17	0.0089	3916.17	0.00664	3916.17	0.00385	3916.17	0.00404	3916.17	0.00727	3916.17	0.0035	3916.17	0.00339
3915.22	0.0019	3915.22	0.00142	3915.22	0.00122			3915.2	0.00411	3915.2	0.00874	3915.2	0.0089	3915.2	0.00665	3915.2	0.00379	3915.2	0.00398	3915.2	0.00723	3915.2	0.00352	3915.2	0.0034
3914.25	0.00189	3914.25	0.00142	3914.25	0.00122			3914.24	0.0041	3914.24	0.00874	3914.24	0.00889	3914.24	0.00664	3914.24	0.00375	3914.24	0.00393	3914.24	0.00725	3914.24	0.00356	3914.24	0.00343
3913.29	0.00189	3913.29	0.00143	3913.29	0.00122			3913.27	0.00409	3913.27	0.00874	3913.27	0.00887	3913.27	0.00662	3913.27	0.00375	3913.27	0.00389	3913.27	0.00731	3913.27	0.00362	3913.27	0.00345
3912.32	0.00188	3912.32	0.00143	3912.32	0.00122			3912.31	0.00408	3912.31	0.00873	3912.31	0.00885	3912.31	0.00657	3912.31	0.00375	3912.31	0.00385	3912.31	0.00738	3912.31	0.00366	3912.31	0.00346
3911.36	0.00188	3911.36	0.00143	3911.36	0.00122			3911.34	0.00408	3911.34	0.0087	3911.34	0.00884	3911.34	0.00654	3911.34	0.00376	3911.34	0.00382	3911.34	0.00744	3911.34	0.00369	3911.34	0.00344
3910.4	0.00188	3910.4	0.00143	3910.4	0.00122			3910.38	0.00408	3910.38	0.00866	3910.38	0.00883	3910.38	0.00651	3910.38	0.00374	3910.38	0.00376	3910.38	0.00746	3910.38	0.00366	3910.38	0.00341
3909.43	0.00188	3909.43	0.00143	3909.43	0.00122			3909.41	0.00407	3909.41	0.00862	3909.41	0.00881	3909.41	0.00652	3909.41	0.00372	3909.41	0.0037	3909.41	0.00743	3909.41	0.00358	3909.41	0.00337
3908.47	0.00188	3908.47	0.00143	3908.47	0.00122			3908.45	0.00407	3908.45	0.00859	3908.45	0.00877	3908.45	0.00654	3908.45	0.00369	3908.45	0.00365	3908.45	0.00736	3908.45	0.00345	3908.45	0.00332
3907.5	0.00187	3907.5	0.00143	3907.5	0.00122			3907.49	0.00408	3907.49	0.00859	3907.49	0.00874	3907.49	0.00657	3907.49	0.00367	3907.49	0.00362	3907.49	0.00729	3907.49	0.00333	3907.49	0.0033
3906.54	0.00187	3906.54	0.00142	3906.54	0.00123			3906.52	0.00411	3906.52	0.00863	3906.52	0.00874	3906.52	0.00662	3906.52	0.00371	3906.52	0.00367	3906.52	0.00725	3906.52	0.00325	3906.52	0.00332
3905.57	0.00187	3905.57	0.00142	3905.57	0.00123			3905.56	0.00415	3905.56	0.00868	3905.56	0.00876	3905.56	0.00662	3905.56	0.00369	3905.56	0.00372	3905.56	0.00721	3905.56	0.0032	3905.56	0.00336
3904.61	0.00187	3904.61	0.00141	3904.61	0.00123			3904.59	0.00418	3904.59	0.00872	3904.59	0.00877	3904.59	0.00659	3904.59	0.00364	3904.59	0.00377	3904.59	0.00718	3904.59	0.00318	3904.59	0.00342
3903.65	0.00186	3903.65	0.00141	3903.65	0.00123			3903.63	0.00419	3903.63	0.00873	3903.63	0.00879	3903.63	0.00655	3903.63	0.0036	3903.63	0.00381	3903.63	0.00716	3903.63	0.00317	3903.63	0.00348
3902.68	0.00186	3902.68	0.0014	3902.68	0.00123			3902.66	0.00417	3902.66	0.00871	3902.66	0.00877	3902.66	0.00648	3902.66	0.00353	3902.66	0.0038	3902.66	0.00715	3902.66	0.00316	3902.66	0.00351
3901.72	0.00186	3901.72	0.0014	3901.72	0.00122			3901.7	0.00412	3901.7	0.00868	3901.7	0.00876	3901.7	0.00644	3901.7	0.00349	3901.7	0.00379	3901.7	0.00715	3901.7	0.00318	3901.7	0.00352
3900.75	0.00185	3900.75	0.00139	3900.75	0.00122			3900.74	0.00405	3900.74	0.00864	3900.74	0.00873	3900.74	0.00642	3900.74	0.00347	3900.74	0.00377	3900.74	0.00717	3900.74	0.00322	3900.74	0.00353
3899.79	0.00185	3899.79	0.00139	3899.79	0.00122			3899.77	0.00398	3899.77	0.0086	3899.77	0.00869	3899.77	0.00643	3899.77	0.00348	3899.77	0.00376	3899.77	0.0072	3899.77	0.0033	3899.77	0.00353
3898.82	0.00185	3898.82	0.00139	3898.82	0.00121			3898.81	0.00392	3898.81	0.00856	3898.81	0.00862	3898.81	0.00644	3898.81	0.00344	3898.81	0.00373	3898.81	0.00719	3898.81	0.00337	3898.81	0.00353
3897.86	0.00184	3897.86	0.00139	3897.86	0.00121			3897.84	0.00388	3897.84	0.00851	3897.84	0.00855	3897.84	0.00646	3897.84	0.00342	3897.84	0.00372	3897.84	0.00717	3897.84	0.00343	3897.84	0.00351
3896.89	0.00184	3896.89	0.00139	3896.89	0.00121			3896.88	0.00387	3896.88	0.00846	3896.88	0.00849	3896.88	0.00646	3896.88	0.00339	3896.88	0.00372	3896.88	0.00712	3896.88	0.00344	3896.88	0.00349
3895.93	0.00184	3895.93	0.00139	3895.93	0.0012			3895.91	0.00389	3895.91	0.00842	3895.91	0.00847	3895.91	0.00645	3895.91	0.00338	3895.91	0.00372	3895.91	0.00707	3895.91	0.00342	3895.91	0.00346
3894.97	0.00184	3894.97	0.0014	3894.97	0.0012			3894.95	0.00393	3894.95	0.00843	3894.95	0.00852	3894.95	0.00646	3894.95	0.00348	3894.95	0.00378	3894.95	0.00707	3894.95	0.00341	3894.95	0.00348
3894	0.00183	3894	0.0014	3894	0.00121			3893.99	0.00396	3893.99	0.00848	3893.99	0.0086	3893.99	0.00649	3893.99	0.00362	3893.99	0.00387	3893.99	0.00712	3893.99	0.00342	3893.99	0.00355
3893.04	0.00183	3893.04	0.0014	3893.04	0.00121			3893.02	0.00397	3893.02	0.00853	3893.02	0.00869	3893.02	0.00651	3893.02	0.00378	3893.02	0.00395	3893.02	0.0072	3893.02	0.00346	3893.02	0.00362
3892.07	0.00183	3892.07	0.0014	3892.07	0.00121			3892.06	0.00392	3892.06	0.00854	3892.06	0.00873	3892.06	0.00649	3892.06	0.0038	3892.06	0.00398	3892.06	0.00725	3892.06	0.00348	3892.06	0.00367
3891.11	0.00183	3891.11	0.00141	3891.11	0.00121			3891.09	0.00385	3891.09	0.00848	3891.09	0.00871	3891.09	0.00642	3891.09	0.00369	3891.09	0.00393	3891.09	0.00724	3891.09	0.00346	3891.09	0.00365
3890.14	0.00183	3890.14	0.00141	3890.14	0.00121			3890.13	0.00376	3890.13	0.00839	3890.13	0.00864	3890.13	0.00634	3890.13	0.00351	3890.13	0.00386	3890.13	0.00716	3890.13	0.0034	3890.13	0.00358
3889.18	0.00182	3889.18	0.00141	3889.18	0.00121			3889.16	0.0037	3889.16	0.00831	3889.16	0.00856	3889.16	0.00628	3889.16	0.00337	3889.16	0.00381	3889.16	0.00705	3889.16	0.00333	3889.16	0.00352
3888.22	0.00182	3888.22	0.00141	3888.22	0.00121			3888.2	0.00367	3888.2	0.00828	3888.2	0.00848	3888.2	0.00629	3888.2	0.00339	3888.2	0.00383	3888.2	0.00697	3888.2	0.00329	3888.2	0.00348
3887.25	0.00182	3887.25	0.00141	3887.25	0.00121			3887.23	0.00367	3887.23	0.00831	3887.23	0.00845	3887.23	0.00635	3887.23	0.00353	3887.23	0.00389	3887.23	0.00694	3887.23	0.00328	3887.23	0.00348
3886.29	0.00182	3886.29	0.0014	3886.29	0.00121			3886.27	0.00371	3886.27	0.00836	3886.27	0.00844	3886.27	0.0064	3886.27	0.00367	3886.27	0.00392	3886.27	0.00693	3886.27	0.00328	3886.27	0.00346
3885.32	0.00182	3885.32	0.00141	3885.32	0.00121			3885.31	0.00375	3885.31	0.00841	3885.31	0.00844	3885.31	0.00641	3885.31	0.0037	3885.31	0.00389	3885.31	0.00693	3885.31	0.00327	3885.31	0.00341
3884.36	0.00182	3884.36	0.00141	3884.36	0.0012			3884.34	0.00382	3884.34	0.00845	3884.34	0.00847	3884.34	0.00638	3884.34	0.00364	3884.34	0.00381	3884.34	0.00691	3884.34	0.00323	3884.34	0.00332
3883.39	0.00181	3883.39	0.00141	3883.39	0.0012			3883.38	0.0039	3883.38	0.0085	3883.38	0.00852	3883.38	0.00637	3883.38	0.00358	3883.38	0.00376	3883.38	0.00691	3883.38	0.00319	3883.38	0.00325
3882.43	0.00181	3882.43	0.00141	3882.43	0.0012			3882.41	0.00401	3882.41	0.00856	3882.41	0.00859	3882.41	0.0064	3882.41	0.00359	3882.41	0.00377	3882.41	0.00694	3882.41	0.00319	3882.41	0.00324
3881.47	0.0018	3881.47	0.00141	3881.47	0.0012			3881.45	0.00411	3881.45	0.00863	3881.45	0.00867	3881.45	0.00646	3881.45	0.00369	3881.45	0.0038	3881.45	0.00701	3881.45	0.00324	3881.45	0.00328
3880.5	0.0018	3880.5	0.00141	3880.5	0.0012			3880.48	0.00418	3880.48	0.00866	3880.48	0.00871	3880.48	0.00651	3880.48	0.00377	3880.48	0.0038	3880.48	0.00707	3880.48	0.00332	3880.48	0.00331
3879.54	0.0018	3879.54	0.00141	3879.54	0.0012			3879.52	0.00418	3879.52	0.00862	3879.52	0.0087	3879.52	0.0065	3879.52	0.00374	3879.52	0.00373	3879.52	0.00709	3879.52	0.00337	3879.52	0.0033
3878.57	0.0018	3878.57	0.00141	3878.57	0.0012			3878.56	0.00413	3878.56	0.00853	3878.56	0.00866	3878.56	0.00646	3878.56	0.00364	3878.56	0.00361	3878.56	0.00706	3878.56	0.00338	3878.56	0.00323
3877.61	0.0018	3877.61	0.00141	3877.61	0.0012			3877.59	0.00403	3877.59	0.00843	3877.59	0.00861	3877.59	0.0064	3877.59	0.00352	3877.59	0.00351	3877.59	0.007	3877.59	0.00334	3877.59	0.00315
3876.64	0.00179	3876.64	0.00141	3876.64	0.00119			3876.63	0.00392	3876.63	0.00834	3876.63	0.00857	3876.63	0.00634	3876.63	0.00343	3876.63	0.00346	3876.63	0.00695	3876.63	0.0033	3876.63	0.00311
3875.68	0.00179	3875.68	0.0014	3875.68	0.00119			3875.66	0.00384	3875.66	0.00829	3875.66	0.00855	3875.66	0.00628	3875.66	0.00335	3875.66	0.00344	3875.66	0.00691	3875.66	0.00326	3875.66	0.00313
3874.71	0.00179	3874.71	0.0014	3874.71	0.00118			3874.7	0.0038	3874.7	0.00828	3874.7	0.00853	3874.7	0.00625	3874.7	0.00326	3874.7	0.00343	3874.7	0.0069	3874.7	0.00326	3874.7	0.0032
3873.75	0.00179	3873.75	0.00139	3873.75	0.00118			3873.73	0.00381	3873.73	0.00829	3873.73	0.00854	3873.73	0.00625	3873.73	0.00322	3873.73	0.00346	3873.73	0.00694	3873.73	0.0033	3873.73	0.00331
3872.79	0.00178	3872.79	0.00139	3872.79	0.00118			3872.77	0.00386	3872.77	0.00833	3872.77	0.00857	3872.77	0.00627	3872.77	0.0032	3872.77	0.00352	3872.77	0.007	3872.77	0.00336	3872.77	0.00342
3871.82	0.00178	3871.82	0.00139	3871.82	0.00118			3871.81	0.00392	3871.81	0.0084	3871.81	0.00861	3871.81	0.00634	3871.81	0.0033	3871.81	0.00363	3871.81	0.00708	3871.81	0.00343	3871.81	0.00351
3870.86	0.00177	3870.86	0.00139	3870.86	0.00118			3870.84	0.00398	3870.84	0.00847	3870.84	0.00865	3870.84	0.00639	3870.84	0.00338	3870.84	0.00371	3870.84	0.00713	3870.84	0.00346	3870.84	0.00355
3869.89	0.00176	3869.89	0.00139	3869.89	0.00118			3869.88	0.00402	3869.88	0.00851	3869.88	0.00865	3869.88	0.00639	3869.88	0.00341	3869.88	0.00372	3869.88	0.00712	3869.88	0.00343	3869.88	0.00354
3868.93	0.00176	3868.93	0.0014	3868.93	0.00119			3868.91	0.00402	3868.91	0.00851	3868.91	0.0086	3868.91	0.00636	3868.91	0.00335	3868.91	0.00365	3868.91	0.00705	3868.91	0.00337	3868.91	0.0035
3867.96	0.00176	3867.96	0.0014	3867.96	0.00119			3867.95	0.00401	3867.95	0.00847	3867.95	0.00854	3867.95	0.00631	3867.95	0.00326	3867.95	0.00356	3867.95	0.00698	3867.95	0.00332	3867.95	0.00347
3867	0.00175	3867	0.00141	3867	0.0012			3866.98	0.00397	3866.98	0.00844	3866.98	0.00848	3866.98	0.0063	3866.98	0.00323	3866.98	0.00353	3866.98	0.00696	3866.98	0.00332	3866.98	0.00347
3866.04	0.00176	3866.04	0.00141	3866.04	0.00121			3866.02	0.00393	3866.02	0.00842	3866.02	0.00844	3866.02	0.00632	3866.02	0.00326	3866.02	0.00356	3866.02	0.00699	3866.02	0.00337	3866.02	0.0035
3865.07	0.00176	3865.07	0.00141	3865.07	0.00121			3865.06	0.00389	3865.06	0.00843	3865.06	0.00842	3865.06	0.00637	3865.06	0.00337	3865.06	0.00363	3865.06	0.00705	3865.06	0.00344	3865.06	0.00353
3864.11	0.00176	3864.11	0.00141	3864.11	0.00121			3864.09	0.00385	3864.09	0.00843	3864.09	0.00839	3864.09	0.0064	3864.09	0.00344	3864.09	0.00367	3864.09	0.00709	3864.09	0.00349	3864.09	0.00352
3863.14	0.00176	3863.14	0.00141	3863.14	0.00122			3863.13	0.00383	3863.13	0.00843	3863.13	0.00836	3863.13	0.00636	3863.13	0.00343	3863.13	0.00364	3863.13	0.00709	3863.13	0.00349	3863.13	0.00347
3862.18	0.00176	3862.18	0.00141	3862.18	0.00122			3862.16	0.00383	3862.16	0.0084	3862.16	0.00834	3862.16	0.00629	3862.16	0.00335	3862.16	0.00357	3862.16	0.00705	3862.16	0.00346	3862.16	0.00342
3861.21	0.00176	3861.21	0.0014	3861.21	0.00121			3861.2	0.00384	3861.2	0.00835	3861.2	0.00831	3861.2	0.00618	3861.2	0.00319	3861.2	0.00345	3861.2	0.00697	3861.2	0.0034	3861.2	0.00337
3860.25	0.00175	3860.25	0.0014	3860.25	0.00121			3860.23	0.00384	3860.23	0.00826	3860.23	0.00827	3860.23	0.00605	3860.23	0.00295	3860.23	0.00331	3860.23	0.00688	3860.23	0.00332	3860.23	0.00334
3859.29	0.00175	3859.29	0.00139	3859.29	0.00121			3859.27	0.00384	3859.27	0.00816	3859.27	0.0082	3859.27	0.0059	3859.27	0.00267	3859.27	0.00316	3859.27	0.00677	3859.27	0.00322	3859.27	0.00333
3858.32	0.00174	3858.32	0.00139	3858.32	0.00121			3858.3	0.00383	3858.3	0.00812	3858.3	0.00816	3858.3	0.00578	3858.3	0.00252	3858.3	0.00309	3858.3	0.00672	3858.3	0.00315	3858.3	0.0034
3857.36	0.00173	3857.36	0.00139	3857.36	0.0012			3857.34	0.00384	3857.34	0.00817	3857.34	0.00812	3857.34	0.00569	3857.34	0.00249	3857.34	0.00311	3857.34	0.00672	3857.34	0.00309	3857.34	0.00353
3856.39	0.00172	3856.39	0.00139	3856.39	0.0012			3856.38	0.00391	3856.38	0.00835	3856.38	0.00814	3856.38	0.00569	3856.38	0.00271	3856.38	0.00328	3856.38	0.0068	3856.38	0.0031	3856.38	0.00375
3855.43	0.00171	3855.43	0.00139	3855.43	0.00119			3855.41	0.00403	3855.41	0.00863	3855.41	0.00825	3855.41	0.00579	3855.41	0.00318	3855.41	0.00362	3855.41	0.00697	3855.41	0.00318	3855.41	0.00403
3854.46	0.0017	3854.46	0.00139	3854.46	0.00119			3854.45	0.00415	3854.45	0.00883	3854.45	0.00835	3854.45	0.00586	3854.45	0.00345	3854.45	0.00383	3854.45	0.00704	3854.45	0.00321	3854.45	0.00422
3853.5	0.00169	3853.5	0.0014	3853.5	0.00118			3853.48	0.00422	3853.48	0.00888	3853.48	0.0084	3853.48	0.0059	3853.48	0.00346	3853.48	0.00386	3853.48	0.00701	3853.48	0.00318	3853.48	0.00421
3852.54	0.00169	3852.54	0.0014	3852.54	0.00118			3852.52	0.00419	3852.52	0.00874	3852.52	0.00836	3852.52	0.00585	3852.52	0.00313	3852.52	0.00362	3852.52	0.00682	3852.52	0.00305	3852.52	0.00398
3851.57	0.00169	3851.57	0.0014	3851.57	0.00118			3851.55	0.00408	3851.55	0.00849	3851.55	0.00828	3851.55	0.00579	3851.55	0.00273	3851.55	0.00332	3851.55	0.00662	3851.55	0.00293	3851.55	0.00364
3850.61	0.00169	3850.61	0.0014	3850.61	0.00118			3850.59	0.00394	3850.59	0.00824	3850.59	0.00823	3850.59	0.00578	3850.59	0.00248	3850.59	0.00308	3850.59	0.00649	3850.59	0.00286	3850.59	0.00331
3849.64	0.0017	3849.64	0.0014	3849.64	0.00118			3849.63	0.00383	3849.63	0.00804	3849.63	0.00821	3849.63	0.0058	3849.63	0.00239	3849.63	0.00294	3849.63	0.00644	3849.63	0.00284	3849.63	0.00307
3848.68	0.00171	3848.68	0.0014	3848.68	0.00118			3848.66	0.00378	3848.66	0.00797	3848.66	0.00827	3848.66	0.00593	3848.66	0.00262	3848.66	0.00303	3848.66	0.00656	3848.66	0.00295	3848.66	0.00301
3847.71	0.00172	3847.71	0.0014	3847.71	0.00117			3847.7	0.00379	3847.7	0.00798	3847.7	0.00835	3847.7	0.00606	3847.7	0.00294	3847.7	0.00321	3847.7	0.00673	3847.7	0.00308	3847.7	0.00305
3846.75	0.00173	3846.75	0.0014	3846.75	0.00117			3846.73	0.00382	3846.73	0.00802	3846.73	0.0084	3846.73	0.00616	3846.73	0.00319	3846.73	0.0034	3846.73	0.00689	3846.73	0.00318	3846.73	0.00312
3845.78	0.00173	3845.78	0.00139	3845.78	0.00117			3845.77	0.00385	3845.77	0.00807	3845.77	0.00843	3845.77	0.00621	3845.77	0.00338	3845.77	0.00358	3845.77	0.007	3845.77	0.00325	3845.77	0.0032
3844.82	0.00173	3844.82	0.00139	3844.82	0.00117			3844.8	0.00388	3844.8	0.00812	3844.8	0.00841	3844.8	0.00621	3844.8	0.00346	3844.8	0.0037	3844.8	0.00701	3844.8	0.00327	3844.8	0.00323
3843.86	0.00173	3843.86	0.00138	3843.86	0.00117			3843.84	0.00389	3843.84	0.00814	3843.84	0.00835	3843.84	0.00617	3843.84	0.00339	3843.84	0.0037	3843.84	0.00693	3843.84	0.00324	3843.84	0.00322
3842.89	0.00172	3842.89	0.00138	3842.89	0.00117			3842.88	0.00389	3842.88	0.00817	3842.88	0.00827	3842.88	0.00612	3842.88	0.00324	3842.88	0.00362	3842.88	0.00679	3842.88	0.00317	3842.88	0.00319
3841.93	0.00171	3841.93	0.00137	3841.93	0.00118			3841.91	0.0039	3841.91	0.00822	3841.91	0.0082	3841.91	0.0061	3841.91	0.00316	3841.91	0.00353	3841.91	0.00668	3841.91	0.00313	3841.91	0.00321
3840.96	0.0017	3840.96	0.00137	3840.96	0.00119			3840.95	0.00388	3840.95	0.00829	3840.95	0.00815	3840.95	0.0061	3840.95	0.00313	3840.95	0.00345	3840.95	0.0066	3840.95	0.00311	3840.95	0.00327
3840	0.0017	3840	0.00137	3840	0.00119			3839.98	0.00386	3839.98	0.00837	3839.98	0.00813	3839.98	0.00612	3839.98	0.00323	3839.98	0.00345	3839.98	0.00657	3839.98	0.00313	3839.98	0.00339
3839.03	0.00169	3839.03	0.00137	3839.03	0.0012			3839.02	0.00383	3839.02	0.00842	3839.02	0.00817	3839.02	0.00614	3839.02	0.0034	3839.02	0.00351	3839.02	0.00658	3839.02	0.00318	3839.02	0.00352
3838.07	0.00168	3838.07	0.00138	3838.07	0.0012			3838.05	0.00379	3838.05	0.0084	3838.05	0.0082	3838.05	0.00611	3838.05	0.00344	3838.05	0.00352	3838.05	0.00655	3838.05	0.00319	3838.05	0.0036
3837.11	0.00168	3837.11	0.00139	3837.11	0.00121			3837.09	0.00375	3837.09	0.00832	3837.09	0.00823	3837.09	0.00603	3837.09	0.00334	3837.09	0.00347	3837.09	0.00647	3837.09	0.00315	3837.09	0.00359
3836.14	0.00168	3836.14	0.00139	3836.14	0.00121			3836.13	0.00373	3836.13	0.0082	3836.13	0.00826	3836.13	0.00593	3836.13	0.00311	3836.13	0.00334	3836.13	0.00638	3836.13	0.00308	3836.13	0.00351
3835.18	0.00169	3835.18	0.0014	3835.18	0.00121			3835.16	0.00373	3835.16	0.00811	3835.16	0.0083	3835.16	0.00587	3835.16	0.00294	3835.16	0.00325	3835.16	0.00633	3835.16	0.00303	3835.16	0.00341
3834.21	0.00169	3834.21	0.0014	3834.21	0.00121			3834.2	0.00375	3834.2	0.00805	3834.2	0.00834	3834.2	0.00588	3834.2	0.0029	3834.2	0.00321	3834.2	0.00636	3834.2	0.00304	3834.2	0.00332
3833.25	0.0017	3833.25	0.00141	3833.25	0.0012			3833.23	0.00378	3833.23	0.00803	3833.23	0.00839	3833.23	0.00592	3833.23	0.00294	3833.23	0.0032	3833.23	0.00642	3833.23	0.00307	3833.23	0.00326
3832.28	0.00171	3832.28	0.00141	3832.28	0.00119			3832.27	0.0038	3832.27	0.00805	3832.27	0.00843	3832.27	0.00599	3832.27	0.00307	3832.27	0.00325	3832.27	0.00651	3832.27	0.00315	3832.27	0.00323
3831.32	0.00172	3831.32	0.00141	3831.32	0.00119			3831.3	0.00383	3831.3	0.00807	3831.3	0.00844	3831.3	0.00603	3831.3	0.00314	3831.3	0.00329	3831.3	0.00656	3831.3	0.0032	3831.3	0.00319
3830.36	0.00173	3830.36	0.0014	3830.36	0.00118			3830.34	0.00384	3830.34	0.0081	3830.34	0.00844	3830.34	0.00606	3830.34	0.00321	3830.34	0.00334	3830.34	0.00659	3830.34	0.00323	3830.34	0.00316
3829.39	0.00174	3829.39	0.0014	3829.39	0.00117			3829.37	0.00385	3829.37	0.00813	3829.37	0.0084	3829.37	0.00609	3829.37	0.00324	3829.37	0.00339	3829.37	0.00659	3829.37	0.00323	3829.37	0.00313
3828.43	0.00174	3828.43	0.0014	3828.43	0.00117			3828.41	0.00383	3828.41	0.00812	3828.41	0.00833	3828.41	0.00611	3828.41	0.00325	3828.41	0.00343	3828.41	0.00658	3828.41	0.0032	3828.41	0.0031
3827.46	0.00174	3827.46	0.00139	3827.46	0.00116			3827.45	0.00379	3827.45	0.00809	3827.45	0.00826	3827.45	0.00611	3827.45	0.00323	3827.45	0.00345	3827.45	0.00656	3827.45	0.00316	3827.45	0.0031
3826.5	0.00174	3826.5	0.00139	3826.5	0.00116			3826.48	0.00375	3826.48	0.00806	3826.48	0.00818	3826.48	0.0061	3826.48	0.00315	3826.48	0.00343	3826.48	0.00655	3826.48	0.00311	3826.48	0.0031
3825.53	0.00173	3825.53	0.00138	3825.53	0.00115			3825.52	0.00373	3825.52	0.00805	3825.52	0.00815	3825.52	0.0061	3825.52	0.0031	3825.52	0.00343	3825.52	0.00657	3825.52	0.00308	3825.52	0.00313
3824.57	0.00173	3824.57	0.00138	3824.57	0.00115			3824.55	0.00373	3824.55	0.00808	3824.55	0.00815	3824.55	0.00612	3824.55	0.00309	3824.55	0.00346	3824.55	0.00661	3824.55	0.00308	3824.55	0.00318
3823.6	0.00172	3823.6	0.00138	3823.6	0.00115			3823.59	0.00376	3823.59	0.00814	3823.59	0.00818	3823.59	0.00616	3823.59	0.00318	3823.59	0.00355	3823.59	0.0067	3823.59	0.00312	3823.59	0.00326
3822.64	0.0017	3822.64	0.00139	3822.64	0.00115			3822.62	0.00379	3822.62	0.0082	3822.62	0.00823	3822.62	0.0062	3822.62	0.00331	3822.62	0.00369	3822.62	0.00679	3822.62	0.00319	3822.62	0.00334
3821.68	0.00169	3821.68	0.00139	3821.68	0.00116			3821.66	0.00377	3821.66	0.00819	3821.66	0.00822	3821.66	0.00616	3821.66	0.00329	3821.66	0.00371	3821.66	0.00681	3821.66	0.0032	3821.66	0.00336
3820.71	0.00168	3820.71	0.0014	3820.71	0.00116			3820.7	0.00371	3820.7	0.00811	3820.7	0.00815	3820.7	0.00606	3820.7	0.00314	3820.7	0.00362	3820.7	0.00675	3820.7	0.00316	3820.7	0.00332
3819.75	0.00167	3819.75	0.00141	3819.75	0.00117			3819.73	0.00362	3819.73	0.00802	3819.73	0.00807	3819.73	0.00595	3819.73	0.00297	3819.73	0.00349	3819.73	0.00666	3819.73	0.0031	3819.73	0.00327
3818.78	0.00167	3818.78	0.00141	3818.78	0.00118			3818.77	0.00356	3818.77	0.00798	3818.77	0.00803	3818.77	0.00588	3818.77	0.00291	3818.77	0.00344	3818.77	0.00659	3818.77	0.00306	3818.77	0.00327
3817.82	0.00166	3817.82	0.00142	3817.82	0.00118			3817.8	0.00355	3817.8	0.00804	3817.8	0.00807	3817.8	0.00589	3817.8	0.00303	3817.8	0.0035	3817.8	0.0066	3817.8	0.00309	3817.8	0.00332
3816.85	0.00166	3816.85	0.00142	3816.85	0.00119			3816.84	0.00361	3816.84	0.00815	3816.84	0.00817	3816.84	0.00594	3816.84	0.00324	3816.84	0.00364	3816.84	0.00666	3816.84	0.00314	3816.84	0.0034
3815.89	0.00167	3815.89	0.00143	3815.89	0.00119			3815.87	0.00369	3815.87	0.00825	3815.87	0.00827	3815.87	0.00596	3815.87	0.00337	3815.87	0.0037	3815.87	0.00671	3815.87	0.00317	3815.87	0.00343
3814.93	0.00167	3814.93	0.00143	3814.93	0.00119			3814.91	0.00376	3814.91	0.00828	3814.91	0.00828	3814.91	0.0059	3814.91	0.00326	3814.91	0.00358	3814.91	0.00668	3814.91	0.00311	3814.91	0.00335
3813.96	0.00168	3813.96	0.00143	3813.96	0.0012			3813.95	0.00381	3813.95	0.00824	3813.95	0.00823	3813.95	0.00581	3813.95	0.00307	3813.95	0.00339	3813.95	0.00662	3813.95	0.00302	3813.95	0.00323
3813	0.00169	3813	0.00142	3813	0.00119			3812.98	0.00383	3812.98	0.00816	3812.98	0.00812	3812.98	0.00575	3812.98	0.00289	3812.98	0.00321	3812.98	0.00654	3812.98	0.00294	3812.98	0.0031
3812.03	0.00169	3812.03	0.00142	3812.03	0.00119			3812.02	0.00383	3812.02	0.00807	3812.02	0.00801	3812.02	0.00574	3812.02	0.00282	3812.02	0.00312	3812.02	0.00649	3812.02	0.00291	3812.02	0.00301
3811.07	0.0017	3811.07	0.00141	3811.07	0.00119			3811.05	0.00383	3811.05	0.008	3811.05	0.00793	3811.05	0.00583	3811.05	0.00297	3811.05	0.00319	3811.05	0.0065	3811.05	0.00295	3811.05	0.003
3810.1	0.0017	3810.1	0.0014	3810.1	0.00119			3810.09	0.00382	3810.09	0.00796	3810.09	0.00788	3810.09	0.00595	3810.09	0.00325	3810.09	0.00335	3810.09	0.00654	3810.09	0.00303	3810.09	0.00305
3809.14	0.0017	3809.14	0.0014	3809.14	0.00118			3809.12	0.0038	3809.12	0.00794	3809.12	0.00788	3809.12	0.00607	3809.12	0.00355	3809.12	0.00355	3809.12	0.00658	3809.12	0.00312	3809.12	0.00313
3808.18	0.0017	3808.18	0.00139	3808.18	0.00118			3808.16	0.00376	3808.16	0.00792	3808.16	0.00787	3808.16	0.00612	3808.16	0.00368	3808.16	0.00364	3808.16	0.00657	3808.16	0.00315	3808.16	0.00317
3807.21	0.0017	3807.21	0.00139	3807.21	0.00117			3807.2	0.0037	3807.2	0.00786	3807.2	0.00785	3807.2	0.00609	3807.2	0.00356	3807.2	0.00358	3807.2	0.00647	3807.2	0.00312	3807.2	0.00316
3806.25	0.00169	3806.25	0.00139	3806.25	0.00117			3806.23	0.00365	3806.23	0.00779	3806.23	0.00783	3806.23	0.006	3806.23	0.00328	3806.23	0.00341	3806.23	0.00634	3806.23	0.00305	3806.23	0.0031
3805.28	0.00168	3805.28	0.00139	3805.28	0.00116			3805.27	0.0036	3805.27	0.00773	3805.27	0.00782	3805.27	0.00589	3805.27	0.00295	3805.27	0.00321	3805.27	0.00624	3805.27	0.00297	3805.27	0.00307
3804.32	0.00168	3804.32	0.00139	3804.32	0.00116			3804.3	0.00359	3804.3	0.00774	3804.3	0.00786	3804.3	0.00584	3804.3	0.00284	3804.3	0.00315	3804.3	0.00625	3804.3	0.00296	3804.3	0.00314
3803.35	0.00168	3803.35	0.0014	3803.35	0.00116			3803.34	0.00362	3803.34	0.00782	3803.34	0.00794	3803.34	0.00587	3803.34	0.00297	3803.34	0.00324	3803.34	0.00635	3803.34	0.00302	3803.34	0.00328
3802.39	0.00168	3802.39	0.0014	3802.39	0.00116			3802.37	0.00367	3802.37	0.00795	3802.37	0.00801	3802.37	0.00595	3802.37	0.00324	3802.37	0.00339	3802.37	0.00647	3802.37	0.00311	3802.37	0.00343
3801.43	0.00168	3801.43	0.00141	3801.43	0.00116			3801.41	0.00371	3801.41	0.00805	3801.41	0.00804	3801.41	0.00601	3801.41	0.00341	3801.41	0.00347	3801.41	0.00653	3801.41	0.00316	3801.41	0.00348
3800.46	0.00168	3800.46	0.00141	3800.46	0.00117			3800.44	0.00375	3800.44	0.00808	3800.44	0.00801	3800.44	0.00602	3800.44	0.00339	3800.44	0.00343	3800.44	0.00647	3800.44	0.00313	3800.44	0.00339
3799.5	0.00168	3799.5	0.00141	3799.5	0.00118			3799.48	0.00378	3799.48	0.00805	3799.48	0.00796	3799.48	0.006	3799.48	0.00325	3799.48	0.00333	3799.48	0.00637	3799.48	0.00307	3799.48	0.00321
3798.53	0.00169	3798.53	0.00142	3798.53	0.00118			3798.52	0.00379	3798.52	0.00798	3798.52	0.0079	3798.52	0.00597	3798.52	0.0031	3798.52	0.00324	3798.52	0.0063	3798.52	0.003	3798.52	0.00304
3797.57	0.00169	3797.57	0.00142	3797.57	0.00119			3797.55	0.00379	3797.55	0.00794	3797.55	0.00789	3797.55	0.00599	3797.55	0.00313	3797.55	0.00327	3797.55	0.00633	3797.55	0.003	3797.55	0.00295
3796.6	0.0017	3796.6	0.00142	3796.6	0.00119			3796.59	0.00375	3796.59	0.00791	3796.59	0.00791	3796.59	0.00606	3796.59	0.00329	3796.59	0.00337	3796.59	0.00643	3796.59	0.00304	3796.59	0.00294
3795.64	0.00171	3795.64	0.00142	3795.64	0.0012			3795.62	0.00368	3795.62	0.00788	3795.62	0.00792	3795.62	0.00611	3795.62	0.00343	3795.62	0.00346	3795.62	0.00651	3795.62	0.00306	3795.62	0.00294
3794.67	0.00172	3794.67	0.00142	3794.67	0.0012			3794.66	0.00359	3794.66	0.00787	3794.66	0.00794	3794.66	0.00616	3794.66	0.00356	3794.66	0.00355	3794.66	0.00656	3794.66	0.00307	3794.66	0.00295
3793.71	0.00172	3793.71	0.00142	3793.71	0.0012			3793.69	0.00352	3793.69	0.00787	3793.69	0.00795	3793.69	0.00617	3793.69	0.00365	3793.69	0.00362	3793.69	0.00656	3793.69	0.00305	3793.69	0.00296
3792.75	0.00172	3792.75	0.00142	3792.75	0.0012			3792.73	0.00349	3792.73	0.00787	3792.73	0.00797	3792.73	0.00615	3792.73	0.0037	3792.73	0.00368	3792.73	0.00655	3792.73	0.00304	3792.73	0.00301
3791.78	0.00173	3791.78	0.00141	3791.78	0.0012			3791.77	0.00352	3791.77	0.00789	3791.77	0.00801	3791.77	0.00612	3791.77	0.00375	3791.77	0.00375	3791.77	0.00658	3791.77	0.00307	3791.77	0.0031
3790.82	0.00173	3790.82	0.00141	3790.82	0.0012			3790.8	0.00359	3790.8	0.00789	3790.8	0.00807	3790.8	0.00608	3790.8	0.00377	3790.8	0.0038	3790.8	0.00664	3790.8	0.00313	3790.8	0.0032
3789.85	0.00174	3789.85	0.00141	3789.85	0.0012			3789.84	0.00367	3789.84	0.00789	3789.84	0.00811	3789.84	0.00606	3789.84	0.00375	3789.84	0.00383	3789.84	0.0067	3789.84	0.00317	3789.84	0.00327
3788.89	0.00174	3788.89	0.00141	3788.89	0.0012			3788.87	0.00373	3788.87	0.00789	3788.87	0.00814	3788.87	0.00605	3788.87	0.0037	3788.87	0.00383	3788.87	0.00671	3788.87	0.00318	3788.87	0.00327
3787.92	0.00175	3787.92	0.0014	3787.92	0.0012			3787.91	0.00378	3787.91	0.0079	3787.91	0.00815	3787.91	0.00606	3787.91	0.00367	3787.91	0.00384	3787.91	0.00666	3787.91	0.00313	3787.91	0.0032
3786.96	0.00175	3786.96	0.0014	3786.96	0.00121			3786.94	0.00381	3786.94	0.00791	3786.94	0.00815	3786.94	0.00607	3786.94	0.00365	3786.94	0.00385	3786.94	0.00656	3786.94	0.00305	3786.94	0.00307
3786	0.00175	3786	0.0014	3786	0.00121			3785.98	0.00384	3785.98	0.00792	3785.98	0.00817	3785.98	0.00607	3785.98	0.00365	3785.98	0.00386	3785.98	0.00645	3785.98	0.00297	3785.98	0.00295
3785.03	0.00176	3785.03	0.0014	3785.03	0.00121			3785.02	0.00384	3785.02	0.00791	3785.02	0.00818	3785.02	0.00605	3785.02	0.00364	3785.02	0.00386	3785.02	0.00637	3785.02	0.00294	3785.02	0.00287
3784.07	0.00176	3784.07	0.0014	3784.07	0.00121			3784.05	0.00381	3784.05	0.00786	3784.05	0.00817	3784.05	0.00601	3784.05	0.0036	3784.05	0.00382	3784.05	0.00633	3784.05	0.00296	3784.05	0.00285
3783.1	0.00176	3783.1	0.00139	3783.1	0.00121			3783.09	0.00375	3783.09	0.00779	3783.09	0.00813	3783.09	0.00597	3783.09	0.00355	3783.09	0.00377	3783.09	0.00633	3783.09	0.00302	3783.09	0.00289
3782.14	0.00176	3782.14	0.0014	3782.14	0.00121			3782.12	0.00368	3782.12	0.00773	3782.12	0.00809	3782.12	0.00593	3782.12	0.00352	3782.12	0.00373	3782.12	0.00637	3782.12	0.00309	3782.12	0.00298
3781.17	0.00175	3781.17	0.0014	3781.17	0.00121			3781.16	0.00364	3781.16	0.0077	3781.16	0.00804	3781.16	0.00591	3781.16	0.0035	3781.16	0.00369	3781.16	0.00642	3781.16	0.00315	3781.16	0.00307
3780.21	0.00175	3780.21	0.0014	3780.21	0.00121			3780.19	0.00363	3780.19	0.0077	3780.19	0.00802	3780.19	0.00589	3780.19	0.00349	3780.19	0.00365	3780.19	0.00646	3780.19	0.00317	3780.19	0.00314
3779.25	0.00175	3779.25	0.00141	3779.25	0.00121			3779.23	0.00365	3779.23	0.00773	3779.23	0.00801	3779.23	0.00588	3779.23	0.00348	3779.23	0.00359	3779.23	0.00649	3779.23	0.00314	3779.23	0.00315
3778.28	0.00175	3778.28	0.00141	3778.28	0.00121			3778.27	0.00366	3778.27	0.00778	3778.27	0.008	3778.27	0.00588	3778.27	0.00346	3778.27	0.00352	3778.27	0.00648	3778.27	0.00307	3778.27	0.0031
3777.32	0.00174	3777.32	0.00141	3777.32	0.0012			3777.3	0.00366	3777.3	0.00783	3777.3	0.00799	3777.3	0.00587	3777.3	0.00344	3777.3	0.00345	3777.3	0.00644	3777.3	0.00298	3777.3	0.003
3776.35	0.00174	3776.35	0.00142	3776.35	0.0012			3776.34	0.00364	3776.34	0.00786	3776.34	0.00797	3776.34	0.00588	3776.34	0.00343	3776.34	0.0034	3776.34	0.00639	3776.34	0.00291	3776.34	0.00292
3775.39	0.00174	3775.39	0.00142	3775.39	0.0012			3775.37	0.00362	3775.37	0.00787	3775.37	0.00795	3775.37	0.00589	3775.37	0.00344	3775.37	0.00338	3775.37	0.00636	3775.37	0.00287	3775.37	0.00288
3774.42	0.00174	3774.42	0.00142	3774.42	0.0012			3774.41	0.0036	3774.41	0.00785	3774.41	0.00792	3774.41	0.00592	3774.41	0.00347	3774.41	0.00341	3774.41	0.00636	3774.41	0.00289	3774.41	0.00292
3773.46	0.00173	3773.46	0.00142	3773.46	0.00119			3773.44	0.0036	3773.44	0.00781	3773.44	0.0079	3773.44	0.00594	3773.44	0.00351	3773.44	0.00346	3773.44	0.00642	3773.44	0.00297	3773.44	0.00301
3772.49	0.00173	3772.49	0.00142	3772.49	0.00119			3772.48	0.00359	3772.48	0.00776	3772.48	0.00791	3772.48	0.00594	3772.48	0.00357	3772.48	0.00352	3772.48	0.00651	3772.48	0.00308	3772.48	0.00311
3771.53	0.00173	3771.53	0.00142	3771.53	0.00119			3771.51	0.00358	3771.51	0.00772	3771.51	0.00795	3771.51	0.00594	3771.51	0.00362	3771.51	0.00357	3771.51	0.0066	3771.51	0.00318	3771.51	0.00319
3770.57	0.00172	3770.57	0.00142	3770.57	0.00119			3770.55	0.00356	3770.55	0.00768	3770.55	0.00797	3770.55	0.0059	3770.55	0.00361	3770.55	0.00358	3770.55	0.00662	3770.55	0.00324	3770.55	0.00321
3769.6	0.00172	3769.6	0.00141	3769.6	0.00119			3769.59	0.00354	3769.59	0.00763	3769.59	0.00798	3769.59	0.00586	3769.59	0.00355	3769.59	0.00355	3769.59	0.00655	3769.59	0.00324	3769.59	0.00316
3768.64	0.00172	3768.64	0.00141	3768.64	0.00119			3768.62	0.00352	3768.62	0.00757	3768.62	0.00795	3768.62	0.00585	3768.62	0.00347	3768.62	0.00352	3768.62	0.00642	3768.62	0.00318	3768.62	0.00308
3767.67	0.00172	3767.67	0.00141	3767.67	0.00119			3767.66	0.00349	3767.66	0.0075	3767.66	0.00789	3767.66	0.00586	3767.66	0.00341	3767.66	0.0035	3767.66	0.00629	3767.66	0.00309	3767.66	0.003
3766.71	0.00172	3766.71	0.00141	3766.71	0.00119			3766.69	0.00348	3766.69	0.00744	3766.69	0.00783	3766.69	0.00589	3766.69	0.00339	3766.69	0.0035	3766.69	0.0062	3766.69	0.00301	3766.69	0.00295
3765.74	0.00172	3765.74	0.00142	3765.74	0.00119			3765.73	0.00346	3765.73	0.00741	3765.73	0.00776	3765.73	0.00592	3765.73	0.00337	3765.73	0.00348	3765.73	0.00618	3765.73	0.00295	3765.73	0.00292
3764.78	0.00172	3764.78	0.00142	3764.78	0.00119			3764.76	0.00345	3764.76	0.00741	3764.76	0.00769	3764.76	0.00594	3764.76	0.00335	3764.76	0.00346	3764.76	0.00621	3764.76	0.00293	3764.76	0.00292
3763.82	0.00172	3763.82	0.00142	3763.82	0.00119			3763.8	0.00345	3763.8	0.00743	3763.8	0.00763	3763.8	0.00592	3763.8	0.00333	3763.8	0.00344	3763.8	0.00625	3763.8	0.00293	3763.8	0.00291
3762.85	0.00172	3762.85	0.00142	3762.85	0.00119			3762.84	0.00346	3762.84	0.00747	3762.84	0.00759	3762.84	0.00589	3762.84	0.00335	3762.84	0.00344	3762.84	0.00628	3762.84	0.00295	3762.84	0.00292
3761.89	0.00172	3761.89	0.00142	3761.89	0.00119			3761.87	0.00348	3761.87	0.00753	3761.87	0.00761	3761.87	0.00586	3761.87	0.00343	3761.87	0.00349	3761.87	0.00631	3761.87	0.00297	3761.87	0.00294
3760.92	0.00172	3760.92	0.00142	3760.92	0.00119			3760.91	0.00351	3760.91	0.0076	3760.91	0.00766	3760.91	0.00584	3760.91	0.00356	3760.91	0.00355	3760.91	0.00632	3760.91	0.00297	3760.91	0.00298
3759.96	0.00172	3759.96	0.00142	3759.96	0.00119			3759.94	0.00352	3759.94	0.00762	3759.94	0.00771	3759.94	0.00582	3759.94	0.00361	3759.94	0.00356	3759.94	0.00631	3759.94	0.00294	3759.94	0.00301
3758.99	0.00172	3758.99	0.00142	3758.99	0.00119			3758.98	0.0035	3758.98	0.0076	3758.98	0.00772	3758.98	0.00577	3758.98	0.0035	3758.98	0.00347	3758.98	0.00626	3758.98	0.00289	3758.98	0.00302
3758.03	0.00171	3758.03	0.00142	3758.03	0.00119			3758.01	0.00346	3758.01	0.00752	3758.01	0.00768	3758.01	0.00569	3758.01	0.00326	3758.01	0.00331	3758.01	0.00618	3758.01	0.00283	3758.01	0.003
3757.07	0.0017	3757.07	0.00141	3757.07	0.00118			3757.05	0.0034	3757.05	0.00743	3757.05	0.00758	3757.05	0.00558	3757.05	0.0029	3757.05	0.0031	3757.05	0.00606	3757.05	0.00276	3757.05	0.00296
3756.1	0.00168	3756.1	0.00141	3756.1	0.00118			3756.09	0.00336	3756.09	0.00736	3756.09	0.00748	3756.09	0.00547	3756.09	0.00258	3756.09	0.00292	3756.09	0.00594	3756.09	0.00268	3756.09	0.00293
3755.14	0.00167	3755.14	0.00141	3755.14	0.00118			3755.12	0.00337	3755.12	0.00737	3755.12	0.00744	3755.12	0.0054	3755.12	0.00247	3755.12	0.00287	3755.12	0.00589	3755.12	0.00264	3755.12	0.00297
3754.17	0.00165	3754.17	0.00141	3754.17	0.00118			3754.16	0.00341	3754.16	0.00747	3754.16	0.00744	3754.16	0.00537	3754.16	0.00249	3754.16	0.0029	3754.16	0.00588	3754.16	0.00261	3754.16	0.00306
3753.21	0.00163	3753.21	0.00141	3753.21	0.00118			3753.19	0.00347	3753.19	0.00763	3753.19	0.0075	3753.19	0.00538	3753.19	0.00263	3753.19	0.00302	3753.19	0.00592	3753.19	0.00263	3753.19	0.00321
3752.24	0.00162	3752.24	0.00141	3752.24	0.00118			3752.23	0.00353	3752.23	0.00781	3752.23	0.00758	3752.23	0.00543	3752.23	0.00283	3752.23	0.00319	3752.23	0.006	3752.23	0.00269	3752.23	0.00336
3751.28	0.0016	3751.28	0.00142	3751.28	0.00118			3751.26	0.00357	3751.26	0.00789	3751.26	0.00758	3751.26	0.00538	3751.26	0.00277	3751.26	0.0032	3751.26	0.00598	3751.26	0.00271	3751.26	0.00342
3750.32	0.00158	3750.32	0.00142	3750.32	0.00118			3750.3	0.00357	3750.3	0.00785	3750.3	0.00749	3750.3	0.00524	3750.3	0.00246	3750.3	0.00303	3750.3	0.00584	3750.3	0.00265	3750.3	0.00336
3749.35	0.00157	3749.35	0.00142	3749.35	0.00119			3749.34	0.00356	3749.34	0.00772	3749.34	0.00737	3749.34	0.00504	3749.34	0.00201	3749.34	0.00277	3749.34	0.00565	3749.34	0.00254	3749.34	0.00324
3748.39	0.00157	3748.39	0.00142	3748.39	0.00119			3748.37	0.00355	3748.37	0.00757	3748.37	0.00725	3748.37	0.00489	3748.37	0.00165	3748.37	0.00255	3748.37	0.00548	3748.37	0.00243	3748.37	0.00313
3747.42	0.00157	3747.42	0.00143	3747.42	0.00119			3747.41	0.00358	3747.41	0.00751	3747.41	0.00723	3747.41	0.00487	3747.41	0.00162	3747.41	0.00255	3747.41	0.00545	3747.41	0.00241	3747.41	0.00315
3746.46	0.00158	3746.46	0.00143	3746.46	0.00119			3746.44	0.00364	3746.44	0.00756	3746.44	0.00732	3746.44	0.005	3746.44	0.00195	3746.44	0.00279	3746.44	0.00558	3746.44	0.0025	3746.44	0.00329
3745.49	0.00159	3745.49	0.00143	3745.49	0.00119			3745.48	0.00371	3745.48	0.0077	3745.48	0.00747	3745.48	0.00518	3745.48	0.00242	3745.48	0.00312	3745.48	0.00579	3745.48	0.00264	3745.48	0.00346
3744.53	0.0016	3744.53	0.00143	3744.53	0.00119			3744.51	0.00376	3744.51	0.0078	3744.51	0.0076	3744.51	0.00527	3744.51	0.0027	3744.51	0.00328	3744.51	0.00593	3744.51	0.00271	3744.51	0.0035
3743.56	0.00161	3743.56	0.00143	3743.56	0.00119			3743.55	0.00377	3743.55	0.00779	3743.55	0.00765	3743.55	0.00524	3743.55	0.00267	3743.55	0.0032	3743.55	0.00594	3743.55	0.0027	3743.55	0.00336
3742.6	0.00162	3742.6	0.00143	3742.6	0.0012			3742.58	0.00374	3742.58	0.00767	3742.58	0.00761	3742.58	0.00512	3742.58	0.0024	3742.58	0.00293	3742.58	0.00583	3742.58	0.00261	3742.58	0.00309
3741.64	0.00163	3741.64	0.00143	3741.64	0.0012			3741.62	0.00368	3741.62	0.00747	3741.62	0.0075	3741.62	0.005	3741.62	0.00207	3741.62	0.00262	3741.62	0.00569	3741.62	0.00252	3741.62	0.00282
3740.67	0.00165	3740.67	0.00143	3740.67	0.0012			3740.66	0.00362	3740.66	0.00732	3740.66	0.00741	3740.66	0.005	3740.66	0.00202	3740.66	0.00251	3740.66	0.00565	3740.66	0.00253	3740.66	0.00268
3739.71	0.00166	3739.71	0.00143	3739.71	0.0012			3739.69	0.00358	3739.69	0.00726	3739.69	0.00735	3739.69	0.0051	3739.69	0.0022	3739.69	0.0026	3739.69	0.00571	3739.69	0.00261	3739.69	0.0027
3738.74	0.00167	3738.74	0.00143	3738.74	0.0012			3738.73	0.00355	3738.73	0.00731	3738.73	0.00733	3738.73	0.00525	3738.73	0.00251	3738.73	0.00281	3738.73	0.00584	3738.73	0.00272	3738.73	0.00284
3737.78	0.00168	3737.78	0.00143	3737.78	0.00121			3737.76	0.00354	3737.76	0.00744	3737.76	0.00736	3737.76	0.00538	3737.76	0.00276	3737.76	0.00303	3737.76	0.00596	3737.76	0.00279	3737.76	0.00301
3736.81	0.00169	3736.81	0.00143	3736.81	0.00121			3736.8	0.00355	3736.8	0.00756	3736.8	0.00739	3736.8	0.00543	3736.8	0.00287	3736.8	0.00318	3736.8	0.00602	3736.8	0.0028	3736.8	0.00314
3735.85	0.00169	3735.85	0.00143	3735.85	0.00121			3735.83	0.00356	3735.83	0.00765	3735.83	0.00742	3735.83	0.00542	3735.83	0.00288	3735.83	0.00326	3735.83	0.00603	3735.83	0.00277	3735.83	0.00319
3734.89	0.00169	3734.89	0.00143	3734.89	0.00121			3734.87	0.00358	3734.87	0.00766	3734.87	0.00742	3734.87	0.00539	3734.87	0.00283	3734.87	0.00327	3734.87	0.00599	3734.87	0.00271	3734.87	0.00317
3733.92	0.0017	3733.92	0.00143	3733.92	0.00121			3733.91	0.0036	3733.91	0.0076	3733.91	0.00741	3733.91	0.00537	3733.91	0.00278	3733.91	0.00325	3733.91	0.00596	3733.91	0.00269	3733.91	0.00313
3732.96	0.0017	3732.96	0.00143	3732.96	0.00122			3732.94	0.00363	3732.94	0.00753	3732.94	0.0074	3732.94	0.00538	3732.94	0.00277	3732.94	0.00322	3732.94	0.00596	3732.94	0.00271	3732.94	0.0031
3731.99	0.0017	3731.99	0.00144	3731.99	0.00122			3731.98	0.00366	3731.98	0.00747	3731.98	0.0074	3731.98	0.0054	3731.98	0.00277	3731.98	0.00318	3731.98	0.00599	3731.98	0.00278	3731.98	0.0031
3731.03	0.00171	3731.03	0.00144	3731.03	0.00122			3731.01	0.00367	3731.01	0.0074	3731.01	0.0074	3731.01	0.00541	3731.01	0.00273	3731.01	0.00311	3731.01	0.00603	3731.01	0.00285	3731.01	0.00311
3730.06	0.00172	3730.06	0.00144	3730.06	0.00121			3730.05	0.00367	3730.05	0.00735	3730.05	0.00739	3730.05	0.00543	3730.05	0.00276	3730.05	0.0031	3730.05	0.0061	3730.05	0.00293	3730.05	0.00313
3729.1	0.00173	3729.1	0.00145	3729.1	0.00121			3729.08	0.00364	3729.08	0.00732	3729.08	0.00737	3729.08	0.00545	3729.08	0.00285	3729.08	0.00315	3729.08	0.00616	3729.08	0.003	3729.08	0.00314
3728.14	0.00174	3728.14	0.00146	3728.14	0.00121			3728.12	0.00359	3728.12	0.0073	3728.12	0.00734	3728.12	0.00546	3728.12	0.00298	3728.12	0.00323	3728.12	0.00618	3728.12	0.00304	3728.12	0.00311
3727.17	0.00175	3727.17	0.00146	3727.17	0.00121			3727.16	0.00357	3727.16	0.00734	3727.16	0.00732	3727.16	0.00548	3727.16	0.00316	3727.16	0.00334	3727.16	0.00617	3727.16	0.00307	3727.16	0.00306
3726.21	0.00176	3726.21	0.00147	3726.21	0.00121			3726.19	0.00356	3726.19	0.00741	3726.19	0.00734	3726.19	0.00548	3726.19	0.00328	3726.19	0.00343	3726.19	0.00611	3726.19	0.00307	3726.19	0.003
3725.24	0.00177	3725.24	0.00147	3725.24	0.00121			3725.23	0.00358	3725.23	0.00751	3725.23	0.00739	3725.23	0.00545	3725.23	0.00333	3725.23	0.00346	3725.23	0.00603	3725.23	0.00307	3725.23	0.00296
3724.28	0.00177	3724.28	0.00148	3724.28	0.00121			3724.26	0.00361	3724.26	0.0076	3724.26	0.00747	3724.26	0.00541	3724.26	0.00329	3724.26	0.00344	3724.26	0.00595	3724.26	0.00306	3724.26	0.00294
3723.31	0.00178	3723.31	0.00148	3723.31	0.00121			3723.3	0.00365	3723.3	0.00766	3723.3	0.00756	3723.3	0.00538	3723.3	0.00322	3723.3	0.0034	3723.3	0.00591	3723.3	0.00306	3723.3	0.00296
3722.35	0.00178	3722.35	0.00148	3722.35	0.00121			3722.33	0.00368	3722.33	0.00769	3722.33	0.00763	3722.33	0.00538	3722.33	0.00316	3722.33	0.00334	3722.33	0.00591	3722.33	0.00307	3722.33	0.00299
3721.38	0.00178	3721.38	0.00149	3721.38	0.00122			3721.37	0.00371	3721.37	0.00769	3721.37	0.00766	3721.37	0.00542	3721.37	0.00316	3721.37	0.00331	3721.37	0.00593	3721.37	0.0031	3721.37	0.003
3720.42	0.00178	3720.42	0.00149	3720.42	0.00122			3720.4	0.00371	3720.4	0.00765	3720.4	0.00764	3720.4	0.0055	3720.4	0.00319	3720.4	0.00329	3720.4	0.00596	3720.4	0.00311	3720.4	0.00299
3719.46	0.00178	3719.46	0.00149	3719.46	0.00122			3719.44	0.00369	3719.44	0.00758	3719.44	0.00759	3719.44	0.0056	3719.44	0.00325	3719.44	0.00331	3719.44	0.00597	3719.44	0.00308	3719.44	0.00295
3718.49	0.00178	3718.49	0.00149	3718.49	0.00123			3718.48	0.00363	3718.48	0.00748	3718.48	0.0075	3718.48	0.00569	3718.48	0.00327	3718.48	0.00333	3718.48	0.00594	3718.48	0.00302	3718.48	0.0029
3717.53	0.00178	3717.53	0.00149	3717.53	0.00123			3717.51	0.00353	3717.51	0.00735	3717.51	0.00739	3717.51	0.00573	3717.51	0.00323	3717.51	0.00334	3717.51	0.00589	3717.51	0.00293	3717.51	0.00286
3716.56	0.00178	3716.56	0.00149	3716.56	0.00122			3716.55	0.00343	3716.55	0.00722	3716.55	0.00727	3716.55	0.00571	3716.55	0.00314	3716.55	0.00333	3716.55	0.00581	3716.55	0.00283	3716.55	0.00284
3715.6	0.00178	3715.6	0.00149	3715.6	0.00122			3715.58	0.00334	3715.58	0.00711	3715.58	0.00717	3715.58	0.00564	3715.58	0.00307	3715.58	0.00331	3715.58	0.00573	3715.58	0.00277	3715.58	0.00285
3714.63	0.00178	3714.63	0.0015	3714.63	0.00122			3714.62	0.00332	3714.62	0.00708	3714.62	0.00715	3714.62	0.00558	3714.62	0.00311	3714.62	0.00335	3714.62	0.00572	3714.62	0.00276	3714.62	0.0029
3713.67	0.00178	3713.67	0.0015	3713.67	0.00122			3713.65	0.00335	3713.65	0.00711	3713.65	0.00718	3713.65	0.00553	3713.65	0.00317	3713.65	0.00339	3713.65	0.00574	3713.65	0.00277	3713.65	0.00297
3712.71	0.00177	3712.71	0.0015	3712.71	0.00122			3712.69	0.00341	3712.69	0.00718	3712.69	0.00725	3712.69	0.0055	3712.69	0.00322	3712.69	0.00345	3712.69	0.00577	3712.69	0.00278	3712.69	0.00303
3711.74	0.00177	3711.74	0.00151	3711.74	0.00122			3711.73	0.00348	3711.73	0.00723	3711.73	0.00732	3711.73	0.00548	3711.73	0.0032	3711.73	0.00348	3711.73	0.00579	3711.73	0.00275	3711.73	0.00305
3710.78	0.00177	3710.78	0.00151	3710.78	0.00122			3710.76	0.00351	3710.76	0.00724	3710.76	0.00736	3710.76	0.00546	3710.76	0.00307	3710.76	0.00343	3710.76	0.00576	3710.76	0.00269	3710.76	0.00301
3709.81	0.00177	3709.81	0.00152	3709.81	0.00122			3709.8	0.00351	3709.8	0.00723	3709.8	0.00739	3709.8	0.00543	3709.8	0.0029	3709.8	0.00333	3709.8	0.00572	3709.8	0.00264	3709.8	0.0029
3708.85	0.00178	3708.85	0.00152	3708.85	0.00122			3708.83	0.00349	3708.83	0.00722	3708.83	0.0074	3708.83	0.0054	3708.83	0.00274	3708.83	0.00319	3708.83	0.00569	3708.83	0.00265	3708.83	0.00277
3707.88	0.00179	3707.88	0.00153	3707.88	0.00123			3707.87	0.00346	3707.87	0.00725	3707.87	0.00744	3707.87	0.0054	3707.87	0.00273	3707.87	0.00311	3707.87	0.00571	3707.87	0.00275	3707.87	0.00267
3706.92	0.00181	3706.92	0.00153	3706.92	0.00123			3706.9	0.00345	3706.9	0.00728	3706.9	0.00746	3706.9	0.00542	3706.9	0.00279	3706.9	0.00308	3706.9	0.00575	3706.9	0.00289	3706.9	0.00262
3705.96	0.00182	3705.96	0.00154	3705.96	0.00124			3705.94	0.00344	3705.94	0.00732	3705.94	0.00748	3705.94	0.00548	3705.94	0.00298	3705.94	0.00314	3705.94	0.00585	3705.94	0.00305	3705.94	0.00266
3704.99	0.00184	3704.99	0.00154	3704.99	0.00124			3704.98	0.00345	3704.98	0.00734	3704.98	0.00748	3704.98	0.00554	3704.98	0.00321	3704.98	0.00327	3704.98	0.00597	3704.98	0.00318	3704.98	0.00276
3704.03	0.00186	3704.03	0.00155	3704.03	0.00125			3704.01	0.00346	3704.01	0.00735	3704.01	0.00747	3704.01	0.0056	3704.01	0.00342	3704.01	0.00341	3704.01	0.0061	3704.01	0.00327	3704.01	0.00289
3703.06	0.00188	3703.06	0.00155	3703.06	0.00125			3703.05	0.00349	3703.05	0.00736	3703.05	0.00746	3703.05	0.00562	3703.05	0.00356	3703.05	0.00351	3703.05	0.00621	3703.05	0.00331	3703.05	0.003
3702.1	0.00189	3702.1	0.00156	3702.1	0.00126			3702.08	0.00353	3702.08	0.00736	3702.08	0.00747	3702.08	0.0056	3702.08	0.0036	3702.08	0.00355	3702.08	0.00627	3702.08	0.0033	3702.08	0.00306
3701.13	0.0019	3701.13	0.00156	3701.13	0.00127			3701.12	0.00356	3701.12	0.00735	3701.12	0.00747	3701.12	0.00558	3701.12	0.00353	3701.12	0.00353	3701.12	0.00626	3701.12	0.00322	3701.12	0.00304
3700.17	0.00192	3700.17	0.00157	3700.17	0.00127			3700.15	0.00358	3700.15	0.00733	3700.15	0.00746	3700.15	0.00557	3700.15	0.00344	3700.15	0.00349	3700.15	0.00619	3700.15	0.00311	3700.15	0.00295
3699.21	0.00193	3699.21	0.00158	3699.21	0.00128			3699.19	0.00357	3699.19	0.00728	3699.19	0.00743	3699.19	0.00561	3699.19	0.00337	3699.19	0.00348	3699.19	0.00608	3699.19	0.00297	3699.19	0.00283
3698.24	0.00193	3698.24	0.00158	3698.24	0.00129			3698.23	0.00353	3698.23	0.00722	3698.23	0.00739	3698.23	0.00566	3698.23	0.00333	3698.23	0.00348	3698.23	0.00597	3698.23	0.00284	3698.23	0.00271
3697.28	0.00194	3697.28	0.00159	3697.28	0.0013			3697.26	0.00349	3697.26	0.00715	3697.26	0.00734	3697.26	0.00571	3697.26	0.0033	3697.26	0.00348	3697.26	0.00589	3697.26	0.00275	3697.26	0.00264
3696.31	0.00195	3696.31	0.0016	3696.31	0.0013			3696.3	0.00345	3696.3	0.00709	3696.3	0.00729	3696.3	0.00573	3696.3	0.00324	3696.3	0.00345	3696.3	0.00583	3696.3	0.00269	3696.3	0.00261
3695.35	0.00195	3695.35	0.0016	3695.35	0.00131			3695.33	0.00344	3695.33	0.00706	3695.33	0.00726	3695.33	0.0057	3695.33	0.00315	3695.33	0.0034	3695.33	0.00581	3695.33	0.00265	3695.33	0.00263
3694.38	0.00195	3694.38	0.00161	3694.38	0.00132			3694.37	0.00344	3694.37	0.00705	3694.37	0.00722	3694.37	0.00563	3694.37	0.00302	3694.37	0.00332	3694.37	0.00578	3694.37	0.00263	3694.37	0.00269
3693.42	0.00196	3693.42	0.00161	3693.42	0.00132			3693.4	0.00347	3693.4	0.00708	3693.4	0.00721	3693.4	0.00556	3693.4	0.00297	3693.4	0.0033	3693.4	0.00578	3693.4	0.00265	3693.4	0.00277
3692.45	0.00196	3692.45	0.00162	3692.45	0.00132			3692.44	0.0035	3692.44	0.00713	3692.44	0.00721	3692.44	0.0055	3692.44	0.00297	3692.44	0.00333	3692.44	0.00578	3692.44	0.0027	3692.44	0.00286
3691.49	0.00196	3691.49	0.00162	3691.49	0.00133			3691.47	0.00356	3691.47	0.00723	3691.47	0.00724	3691.47	0.00547	3691.47	0.00305	3691.47	0.00344	3691.47	0.0058	3691.47	0.00279	3691.47	0.00296
3690.53	0.00197	3690.53	0.00163	3690.53	0.00133			3690.51	0.00362	3690.51	0.00737	3690.51	0.00729	3690.51	0.00549	3690.51	0.00322	3690.51	0.00361	3690.51	0.00586	3690.51	0.0029	3690.51	0.00305
3689.56	0.00199	3689.56	0.00164	3689.56	0.00134			3689.55	0.00364	3689.55	0.00749	3689.55	0.00732	3689.55	0.00549	3689.55	0.0033	3689.55	0.0037	3689.55	0.00588	3689.55	0.00294	3689.55	0.00307
3688.6	0.002	3688.6	0.00164	3688.6	0.00135			3688.58	0.00361	3688.58	0.00755	3688.58	0.00731	3688.58	0.00547	3688.58	0.00326	3688.58	0.00368	3688.58	0.00585	3688.58	0.00289	3688.58	0.00303
3687.63	0.00202	3687.63	0.00165	3687.63	0.00136			3687.62	0.00351	3687.62	0.00751	3687.62	0.00725	3687.62	0.00539	3687.62	0.00309	3687.62	0.00352	3687.62	0.00575	3687.62	0.00275	3687.62	0.00293
3686.67	0.00204	3686.67	0.00166	3686.67	0.00137			3686.65	0.00338	3686.65	0.00741	3686.65	0.0072	3686.65	0.0053	3686.65	0.00293	3686.65	0.00336	3686.65	0.00564	3686.65	0.0026	3686.65	0.00282
3685.7	0.00206	3685.7	0.00166	3685.7	0.00139			3685.69	0.00328	3685.69	0.0073	3685.69	0.0072	3685.69	0.00524	3685.69	0.00284	3685.69	0.00325	3685.69	0.00558	3685.69	0.00249	3685.69	0.00274
3684.74	0.00209	3684.74	0.00167	3684.74	0.0014			3684.72	0.00322	3684.72	0.00721	3684.72	0.00724	3684.72	0.00521	3684.72	0.00281	3684.72	0.00321	3684.72	0.00556	3684.72	0.00245	3684.72	0.00269
3683.78	0.00211	3683.78	0.00168	3683.78	0.00142			3683.76	0.00323	3683.76	0.00715	3683.76	0.00733	3683.76	0.00526	3683.76	0.0029	3683.76	0.00329	3683.76	0.00561	3683.76	0.00249	3683.76	0.00269
3682.81	0.00213	3682.81	0.00169	3682.81	0.00143			3682.8	0.00327	3682.8	0.0071	3682.8	0.00739	3682.8	0.00531	3682.8	0.00298	3682.8	0.00334	3682.8	0.00566	3682.8	0.00256	3682.8	0.00268
3681.85	0.00216	3681.85	0.0017	3681.85	0.00144			3681.83	0.00332	3681.83	0.00704	3681.83	0.0074	3681.83	0.00535	3681.83	0.00297	3681.83	0.00332	3681.83	0.00567	3681.83	0.00263	3681.83	0.00266
3680.88	0.00218	3680.88	0.00171	3680.88	0.00145			3680.87	0.00336	3680.87	0.00696	3680.87	0.00736	3680.87	0.00534	3680.87	0.00286	3680.87	0.00319	3680.87	0.00563	3680.87	0.00268	3680.87	0.00264
3679.92	0.0022	3679.92	0.00172	3679.92	0.00146			3679.9	0.00339	3679.9	0.00693	3679.9	0.0073	3679.9	0.00533	3679.9	0.00277	3679.9	0.00306	3679.9	0.00559	3679.9	0.00273	3679.9	0.00267
3678.95	0.00221	3678.95	0.00174	3678.95	0.00147			3678.94	0.0034	3678.94	0.00694	3678.94	0.00725	3678.94	0.00532	3678.94	0.00272	3678.94	0.00295	3678.94	0.00557	3678.94	0.00278	3678.94	0.00277
3677.99	0.00223	3677.99	0.00175	3677.99	0.00147			3677.97	0.0034	3677.97	0.007	3677.97	0.00722	3677.97	0.00533	3677.97	0.00277	3677.97	0.00293	3677.97	0.0056	3677.97	0.00285	3677.97	0.00294
3677.03	0.00225	3677.03	0.00177	3677.03	0.00148			3677.01	0.00338	3677.01	0.00709	3677.01	0.0072	3677.01	0.00535	3677.01	0.0029	3677.01	0.003	3677.01	0.00567	3677.01	0.00292	3677.01	0.00313
3676.06	0.00227	3676.06	0.00178	3676.06	0.00148			3676.05	0.00333	3676.05	0.00711	3676.05	0.00713	3676.05	0.00528	3676.05	0.00285	3676.05	0.00297	3676.05	0.00567	3676.05	0.00289	3676.05	0.00323
3675.1	0.00229	3675.1	0.0018	3675.1	0.00149			3675.08	0.00326	3675.08	0.00706	3675.08	0.00703	3675.08	0.00514	3675.08	0.00264	3675.08	0.00286	3675.08	0.00559	3675.08	0.00279	3675.08	0.0032
3674.13	0.00231	3674.13	0.00182	3674.13	0.0015			3674.12	0.0032	3674.12	0.007	3674.12	0.00692	3674.12	0.00498	3674.12	0.00238	3674.12	0.00271	3674.12	0.00549	3674.12	0.00267	3674.12	0.0031
3673.17	0.00234	3673.17	0.00184	3673.17	0.00151			3673.15	0.00315	3673.15	0.00695	3673.15	0.00685	3673.15	0.00488	3673.15	0.00223	3673.15	0.00263	3673.15	0.00543	3673.15	0.00258	3673.15	0.00301
3672.2	0.00237	3672.2	0.00187	3672.2	0.00153			3672.19	0.00312	3672.19	0.00696	3672.19	0.00686	3672.19	0.0049	3672.19	0.00233	3672.19	0.00269	3672.19	0.00548	3672.19	0.00257	3672.19	0.00298
3671.24	0.00241	3671.24	0.00189	3671.24	0.00155			3671.22	0.0031	3671.22	0.00698	3671.22	0.0069	3671.22	0.00501	3671.22	0.00257	3671.22	0.00284	3671.22	0.00559	3671.22	0.00259	3671.22	0.00299
3670.27	0.00246	3670.27	0.00191	3670.27	0.00157			3670.26	0.00309	3670.26	0.00699	3670.26	0.00696	3670.26	0.00514	3670.26	0.00284	3670.26	0.00299	3670.26	0.00569	3670.26	0.0026	3670.26	0.00299
3669.31	0.0025	3669.31	0.00194	3669.31	0.00159			3669.3	0.0031	3669.3	0.00696	3669.3	0.007	3669.3	0.00525	3669.3	0.00297	3669.3	0.00306	3669.3	0.00572	3669.3	0.00257	3669.3	0.00292
3668.35	0.00256	3668.35	0.00196	3668.35	0.00162			3668.33	0.00314	3668.33	0.00692	3668.33	0.00701	3668.33	0.00531	3668.33	0.00293	3668.33	0.00303	3668.33	0.00567	3668.33	0.00249	3668.33	0.00278
3667.38	0.00261	3667.38	0.00198	3667.38	0.00165			3667.37	0.0032	3667.37	0.00692	3667.37	0.00705	3667.37	0.00539	3667.37	0.00292	3667.37	0.00305	3667.37	0.00562	3667.37	0.00243	3667.37	0.00266
3666.42	0.00267	3666.42	0.002	3666.42	0.00168			3666.4	0.00329	3666.4	0.00696	3666.4	0.0071	3666.4	0.00546	3666.4	0.00295	3666.4	0.00311	3666.4	0.00559	3666.4	0.0024	3666.4	0.00256
3665.45	0.00273	3665.45	0.00203	3665.45	0.0017			3665.44	0.00338	3665.44	0.00704	3665.44	0.00716	3665.44	0.00556	3665.44	0.00313	3665.44	0.00328	3665.44	0.00563	3665.44	0.00242	3665.44	0.00254
3664.49	0.00279	3664.49	0.00205	3664.49	0.00173			3664.47	0.00345	3664.47	0.00709	3664.47	0.0072	3664.47	0.00564	3664.47	0.0033	3664.47	0.00346	3664.47	0.00571	3664.47	0.00247	3664.47	0.00256
3663.52	0.00285	3663.52	0.00207	3663.52	0.00175			3663.51	0.00348	3663.51	0.00709	3663.51	0.00719	3663.51	0.00568	3663.51	0.00338	3663.51	0.00357	3663.51	0.00578	3663.51	0.00251	3663.51	0.00259
3662.56	0.00291	3662.56	0.0021	3662.56	0.00178			3662.54	0.00348	3662.54	0.00705	3662.54	0.00716	3662.54	0.00567	3662.54	0.00333	3662.54	0.0036	3662.54	0.00583	3662.54	0.00255	3662.54	0.00262
3661.6	0.00297	3661.6	0.00213	3661.6	0.0018			3661.58	0.00347	3661.58	0.00702	3661.58	0.00712	3661.58	0.00563	3661.58	0.00318	3661.58	0.00356	3661.58	0.00584	3661.58	0.00258	3661.58	0.00264
3660.63	0.00303	3660.63	0.00216	3660.63	0.00183			3660.62	0.00345	3660.62	0.00701	3660.62	0.00712	3660.62	0.00558	3660.62	0.00304	3660.62	0.00351	3660.62	0.00583	3660.62	0.0026	3660.62	0.00267
3659.67	0.00309	3659.67	0.00219	3659.67	0.00185			3659.65	0.00344	3659.65	0.00704	3659.65	0.00715	3659.65	0.00554	3659.65	0.00295	3659.65	0.00347	3659.65	0.00581	3659.65	0.00262	3659.65	0.00273
3658.7	0.00315	3658.7	0.00223	3658.7	0.00188			3658.69	0.00343	3658.69	0.00707	3658.69	0.0072	3658.69	0.00551	3658.69	0.00297	3658.69	0.00346	3658.69	0.00581	3658.69	0.00266	3658.69	0.00281
3657.74	0.00321	3657.74	0.00227	3657.74	0.00191			3657.72	0.00341	3657.72	0.00709	3657.72	0.00725	3657.72	0.00549	3657.72	0.00307	3657.72	0.00346	3657.72	0.00583	3657.72	0.00274	3657.72	0.0029
3656.77	0.00327	3656.77	0.0023	3656.77	0.00194			3656.76	0.00338	3656.76	0.00706	3656.76	0.00726	3656.76	0.00548	3656.76	0.00309	3656.76	0.00339	3656.76	0.00583	3656.76	0.00282	3656.76	0.00295
3655.81	0.00333	3655.81	0.00234	3655.81	0.00198			3655.79	0.00334	3655.79	0.00699	3655.79	0.00721	3655.79	0.00548	3655.79	0.003	3655.79	0.00326	3655.79	0.00583	3655.79	0.0029	3655.79	0.00296
3654.85	0.0034	3654.85	0.00239	3654.85	0.00201			3654.83	0.00332	3654.83	0.00694	3654.83	0.00713	3654.83	0.00552	3654.83	0.00286	3654.83	0.00312	3654.83	0.00581	3654.83	0.00296	3654.83	0.00296
3653.88	0.00346	3653.88	0.00243	3653.88	0.00205			3653.87	0.00333	3653.87	0.00694	3653.87	0.00706	3653.87	0.0056	3653.87	0.00275	3653.87	0.00305	3653.87	0.00579	3653.87	0.00299	3653.87	0.00298
3652.92	0.00353	3652.92	0.00247	3652.92	0.00208			3652.9	0.00337	3652.9	0.00703	3652.9	0.00704	3652.9	0.00572	3652.9	0.00284	3652.9	0.00312	3652.9	0.00583	3652.9	0.00303	3652.9	0.00309
3651.95	0.0036	3651.95	0.00251	3651.95	0.00212			3651.94	0.00344	3651.94	0.00715	3651.94	0.00706	3651.94	0.00583	3651.94	0.00304	3651.94	0.00329	3651.94	0.00589	3651.94	0.00305	3651.94	0.00324
3650.99	0.00368	3650.99	0.00256	3650.99	0.00216			3650.97	0.00351	3650.97	0.00727	3650.97	0.00711	3650.97	0.00589	3650.97	0.00328	3650.97	0.00348	3650.97	0.00596	3650.97	0.00306	3650.97	0.0034
3650.02	0.00376	3650.02	0.00261	3650.02	0.0022			3650.01	0.00356	3650.01	0.00734	3650.01	0.00716	3650.01	0.00589	3650.01	0.00346	3650.01	0.00362	3650.01	0.00602	3650.01	0.00306	3650.01	0.00348
3649.06	0.00384	3649.06	0.00266	3649.06	0.00225			3649.04	0.00357	3649.04	0.00734	3649.04	0.00716	3649.04	0.0058	3649.04	0.00343	3649.04	0.0036	3649.04	0.00602	3649.04	0.00302	3649.04	0.00346
3648.1	0.00393	3648.1	0.00271	3648.1	0.00229			3648.08	0.00354	3648.08	0.00729	3648.08	0.00714	3648.08	0.00568	3648.08	0.00326	3648.08	0.00347	3648.08	0.00597	3648.08	0.00297	3648.08	0.00335
3647.13	0.00402	3647.13	0.00276	3647.13	0.00234			3647.12	0.00349	3647.12	0.0072	3647.12	0.00711	3647.12	0.00556	3647.12	0.00301	3647.12	0.00327	3647.12	0.00591	3647.12	0.00292	3647.12	0.00321
3646.17	0.00412	3646.17	0.00281	3646.17	0.00239			3646.15	0.00345	3646.15	0.00712	3646.15	0.00711	3646.15	0.00551	3646.15	0.00288	3646.15	0.00315	3646.15	0.00591	3646.15	0.00294	3646.15	0.00312
3645.2	0.00422	3645.2	0.00287	3645.2	0.00244			3645.19	0.0034	3645.19	0.00706	3645.19	0.00714	3645.19	0.00556	3645.19	0.00289	3645.19	0.00313	3645.19	0.00597	3645.19	0.00301	3645.19	0.00308
3644.24	0.00432	3644.24	0.00292	3644.24	0.00249			3644.22	0.00335	3644.22	0.007	3644.22	0.00716	3644.22	0.00568	3644.22	0.00298	3644.22	0.00318	3644.22	0.00605	3644.22	0.0031	3644.22	0.00308
3643.27	0.00442	3643.27	0.00297	3643.27	0.00254			3643.26	0.00334	3643.26	0.00698	3643.26	0.00718	3643.26	0.00589	3643.26	0.00319	3643.26	0.00333	3643.26	0.00618	3643.26	0.00322	3643.26	0.00312
3642.31	0.00453	3642.31	0.00302	3642.31	0.00259			3642.29	0.00335	3642.29	0.00699	3642.29	0.00721	3642.29	0.0061	3642.29	0.00339	3642.29	0.00348	3642.29	0.00628	3642.29	0.0033	3642.29	0.00314
3641.34	0.00463	3641.34	0.00307	3641.34	0.00264			3641.33	0.00341	3641.33	0.00704	3641.33	0.00724	3641.33	0.00625	3641.33	0.00351	3641.33	0.00358	3641.33	0.00635	3641.33	0.00336	3641.33	0.00313
3640.38	0.00473	3640.38	0.00312	3640.38	0.00269			3640.37	0.0035	3640.37	0.00713	3640.37	0.0073	3640.37	0.00632	3640.37	0.00355	3640.37	0.00363	3640.37	0.00639	3640.37	0.0034	3640.37	0.0031
3639.42	0.00483	3639.42	0.00318	3639.42	0.00274			3639.4	0.0036	3639.4	0.00724	3639.4	0.00737	3639.4	0.0063	3639.4	0.00351	3639.4	0.00362	3639.4	0.00641	3639.4	0.00344	3639.4	0.00307
3638.45	0.00493	3638.45	0.00323	3638.45	0.00279			3638.44	0.0037	3638.44	0.00736	3638.44	0.00744	3638.44	0.00625	3638.44	0.00345	3638.44	0.00358	3638.44	0.00643	3638.44	0.00347	3638.44	0.00306
3637.49	0.00502	3637.49	0.00329	3637.49	0.00284			3637.47	0.00378	3637.47	0.00747	3637.47	0.00751	3637.47	0.00621	3637.47	0.00341	3637.47	0.00354	3637.47	0.00644	3637.47	0.00349	3637.47	0.00308
3636.52	0.00511	3636.52	0.00335	3636.52	0.00289			3636.51	0.00384	3636.51	0.00756	3636.51	0.00754	3636.51	0.00621	3636.51	0.00339	3636.51	0.0035	3636.51	0.00645	3636.51	0.00348	3636.51	0.00311
3635.56	0.0052	3635.56	0.00341	3635.56	0.00294			3635.54	0.00385	3635.54	0.0076	3635.54	0.00753	3635.54	0.00624	3635.54	0.00336	3635.54	0.00345	3635.54	0.00644	3635.54	0.00343	3635.54	0.0031
3634.59	0.00529	3634.59	0.00347	3634.59	0.00299			3634.58	0.00384	3634.58	0.00758	3634.58	0.00748	3634.58	0.00628	3634.58	0.00328	3634.58	0.00337	3634.58	0.0064	3634.58	0.00334	3634.58	0.00306
3633.63	0.00538	3633.63	0.00353	3633.63	0.00305			3633.61	0.00381	3633.61	0.00755	3633.61	0.00742	3633.61	0.00632	3633.61	0.00324	3633.61	0.00333	3633.61	0.00638	3633.61	0.00327	3633.61	0.00303
3632.67	0.00547	3632.67	0.0036	3632.67	0.0031			3632.65	0.00379	3632.65	0.00752	3632.65	0.00738	3632.65	0.00634	3632.65	0.00323	3632.65	0.00334	3632.65	0.00637	3632.65	0.00321	3632.65	0.00303
3631.7	0.00557	3631.7	0.00367	3631.7	0.00316			3631.69	0.00379	3631.69	0.00754	3631.69	0.0074	3631.69	0.0064	3631.69	0.00337	3631.69	0.00346	3631.69	0.00642	3631.69	0.0032	3631.69	0.00312
3630.74	0.00567	3630.74	0.00373	3630.74	0.00322			3630.72	0.00383	3630.72	0.00762	3630.72	0.00749	3630.72	0.0065	3630.72	0.00366	3630.72	0.00369	3630.72	0.00653	3630.72	0.00324	3630.72	0.00331
3629.77	0.00577	3629.77	0.0038	3629.77	0.00327			3629.76	0.0039	3629.76	0.0077	3629.76	0.0076	3629.76	0.00658	3629.76	0.00388	3629.76	0.00388	3629.76	0.00664	3629.76	0.00328	3629.76	0.00352
3628.81	0.00587	3628.81	0.00387	3628.81	0.00333			3628.79	0.00398	3628.79	0.00776	3628.79	0.00769	3628.79	0.00662	3628.79	0.00395	3628.79	0.00396	3628.79	0.00671	3628.79	0.00332	3628.79	0.00369
3627.84	0.00597	3627.84	0.00394	3627.84	0.00339			3627.83	0.00403	3627.83	0.00774	3627.83	0.00772	3627.83	0.0066	3627.83	0.00378	3627.83	0.00386	3627.83	0.00671	3627.83	0.00333	3627.83	0.00374
3626.88	0.00608	3626.88	0.00401	3626.88	0.00344			3626.86	0.00405	3626.86	0.00767	3626.86	0.00771	3626.86	0.00657	3626.86	0.00352	3626.86	0.00368	3626.86	0.00668	3626.86	0.00334	3626.86	0.0037
3625.92	0.00619	3625.92	0.00407	3625.92	0.0035			3625.9	0.00403	3625.9	0.00758	3625.9	0.00768	3625.9	0.00654	3625.9	0.00326	3625.9	0.0035	3625.9	0.00663	3625.9	0.00333	3625.9	0.00359
3624.95	0.0063	3624.95	0.00414	3624.95	0.00355			3624.94	0.004	3624.94	0.00753	3624.94	0.00767	3624.94	0.00659	3624.94	0.00317	3624.94	0.00344	3624.94	0.00662	3624.94	0.00335	3624.94	0.00349
3623.99	0.00642	3623.99	0.00421	3623.99	0.00361			3623.97	0.00398	3623.97	0.00754	3623.97	0.00769	3623.97	0.00667	3623.97	0.00321	3623.97	0.00349	3623.97	0.00664	3623.97	0.00338	3623.97	0.00343
3623.02	0.00653	3623.02	0.00428	3623.02	0.00367			3623.01	0.00398	3623.01	0.0076	3623.01	0.00774	3623.01	0.00676	3623.01	0.00334	3623.01	0.00361	3623.01	0.00669	3623.01	0.00343	3623.01	0.00343
3622.06	0.00664	3622.06	0.00435	3622.06	0.00373			3622.04	0.004	3622.04	0.00769	3622.04	0.00782	3622.04	0.00686	3622.04	0.00353	3622.04	0.00376	3622.04	0.00678	3622.04	0.00349	3622.04	0.00349
3621.09	0.00675	3621.09	0.00442	3621.09	0.00379			3621.08	0.00402	3621.08	0.00778	3621.08	0.0079	3621.08	0.00694	3621.08	0.00372	3621.08	0.00389	3621.08	0.00689	3621.08	0.00356	3621.08	0.00358
3620.13	0.00685	3620.13	0.00449	3620.13	0.00386			3620.11	0.00403	3620.11	0.00783	3620.11	0.00797	3620.11	0.00702	3620.11	0.00387	3620.11	0.00397	3620.11	0.007	3620.11	0.00362	3620.11	0.00367
3619.17	0.00696	3619.17	0.00456	3619.17	0.00392			3619.15	0.00401	3619.15	0.00782	3619.15	0.00797	3619.15	0.00706	3619.15	0.00391	3619.15	0.00396	3619.15	0.00707	3619.15	0.00364	3619.15	0.00371
3618.2	0.00706	3618.2	0.00463	3618.2	0.00398			3618.19	0.00398	3618.19	0.00776	3618.19	0.00791	3618.19	0.00708	3618.19	0.00386	3618.19	0.00389	3618.19	0.0071	3618.19	0.00362	3618.19	0.0037
3617.24	0.00715	3617.24	0.00471	3617.24	0.00404			3617.22	0.00393	3617.22	0.00768	3617.22	0.00781	3617.22	0.0071	3617.22	0.00377	3617.22	0.00381	3617.22	0.00711	3617.22	0.00358	3617.22	0.00367
3616.27	0.00725	3616.27	0.00478	3616.27	0.00411			3616.26	0.00388	3616.26	0.0076	3616.26	0.00771	3616.26	0.00713	3616.26	0.00373	3616.26	0.00377	3616.26	0.00712	3616.26	0.00357	3616.26	0.00366
3615.31	0.00735	3615.31	0.00485	3615.31	0.00417			3615.29	0.00387	3615.29	0.00755	3615.29	0.00765	3615.29	0.00719	3615.29	0.00374	3615.29	0.00378	3615.29	0.00715	3615.29	0.00358	3615.29	0.0037
3614.34	0.00745	3614.34	0.00492	3614.34	0.00423			3614.33	0.00389	3614.33	0.00753	3614.33	0.00763	3614.33	0.00727	3614.33	0.00378	3614.33	0.00381	3614.33	0.00722	3614.33	0.00362	3614.33	0.00376
3613.38	0.00756	3613.38	0.00499	3613.38	0.00429			3613.36	0.00394	3613.36	0.00754	3613.36	0.00766	3613.36	0.00735	3613.36	0.00379	3613.36	0.00384	3613.36	0.0073	3613.36	0.00366	3613.36	0.00383
3612.41	0.00766	3612.41	0.00505	3612.41	0.00436			3612.4	0.00401	3612.4	0.00758	3612.4	0.00772	3612.4	0.00743	3612.4	0.00376	3612.4	0.00387	3612.4	0.00736	3612.4	0.00368	3612.4	0.00388
3611.45	0.00776	3611.45	0.00512	3611.45	0.00442			3611.44	0.00408	3611.44	0.00762	3611.44	0.0078	3611.44	0.00751	3611.44	0.00375	3611.44	0.00392	3611.44	0.00741	3611.44	0.00369	3611.44	0.0039
3610.49	0.00787	3610.49	0.00518	3610.49	0.00448			3610.47	0.00413	3610.47	0.00767	3610.47	0.00787	3610.47	0.0076	3610.47	0.00379	3610.47	0.00401	3610.47	0.00744	3610.47	0.0037	3610.47	0.00391
3609.52	0.00798	3609.52	0.00525	3609.52	0.00454			3609.51	0.00417	3609.51	0.00771	3609.51	0.00793	3609.51	0.00769	3609.51	0.00389	3609.51	0.00411	3609.51	0.00744	3609.51	0.00373	3609.51	0.00389
3608.56	0.00808	3608.56	0.00532	3608.56	0.00461			3608.54	0.00419	3608.54	0.00772	3608.54	0.00795	3608.54	0.00776	3608.54	0.00402	3608.54	0.0042	3608.54	0.00744	3608.54	0.00376	3608.54	0.00385
3607.59	0.00819	3607.59	0.00539	3607.59	0.00467			3607.58	0.00419	3607.58	0.00772	3607.58	0.00794	3607.58	0.0078	3607.58	0.00411	3607.58	0.00426	3607.58	0.00745	3607.58	0.0038	3607.58	0.00381
3606.63	0.0083	3606.63	0.00545	3606.63	0.00473			3606.61	0.00419	3606.61	0.00771	3606.61	0.0079	3606.61	0.00782	3606.61	0.00413	3606.61	0.00426	3606.61	0.00747	3606.61	0.00383	3606.61	0.00376
3605.66	0.0084	3605.66	0.00552	3605.66	0.00479			3605.65	0.00419	3605.65	0.00772	3605.65	0.00788	3605.65	0.00785	3605.65	0.00417	3605.65	0.00429	3605.65	0.00753	3605.65	0.00387	3605.65	0.00376
3604.7	0.0085	3604.7	0.00559	3604.7	0.00485			3604.68	0.0042	3604.68	0.00777	3604.68	0.00788	3604.68	0.0079	3604.68	0.00422	3604.68	0.00434	3604.68	0.00764	3604.68	0.00395	3604.68	0.0038
3603.74	0.0086	3603.74	0.00566	3603.74	0.00491			3603.72	0.00422	3603.72	0.00786	3603.72	0.0079	3603.72	0.00796	3603.72	0.00429	3603.72	0.00439	3603.72	0.00777	3603.72	0.00405	3603.72	0.0039
3602.77	0.0087	3602.77	0.00573	3602.77	0.00497			3602.76	0.00424	3602.76	0.00796	3602.76	0.00792	3602.76	0.00801	3602.76	0.00438	3602.76	0.00444	3602.76	0.00794	3602.76	0.00419	3602.76	0.00401
3601.81	0.0088	3601.81	0.0058	3601.81	0.00502			3601.79	0.00426	3601.79	0.00803	3601.79	0.00794	3601.79	0.00801	3601.79	0.00441	3601.79	0.00445	3601.79	0.0081	3601.79	0.00431	3601.79	0.0041
3600.84	0.0089	3600.84	0.00587	3600.84	0.00508			3600.83	0.00429	3600.83	0.00806	3600.83	0.00797	3600.83	0.00798	3600.83	0.00438	3600.83	0.0044	3600.83	0.0082	3600.83	0.00438	3600.83	0.00413
3599.88	0.00899	3599.88	0.00594	3599.88	0.00514			3599.86	0.00432	3599.86	0.00804	3599.86	0.00801	3599.86	0.00796	3599.86	0.00431	3599.86	0.00433	3599.86	0.00823	3599.86	0.00437	3599.86	0.00412
3598.91	0.00909	3598.91	0.00601	3598.91	0.00519			3598.9	0.00436	3598.9	0.00801	3598.9	0.00808	3598.9	0.00797	3598.9	0.00425	3598.9	0.00428	3598.9	0.00818	3598.9	0.00432	3598.9	0.00408
3597.95	0.00919	3597.95	0.00607	3597.95	0.00525			3597.93	0.0044	3597.93	0.008	3597.93	0.00818	3597.93	0.00804	3597.93	0.00423	3597.93	0.00428	3597.93	0.0081	3597.93	0.00423	3597.93	0.00406
3596.99	0.00929	3596.99	0.00614	3596.99	0.0053			3596.97	0.00445	3596.97	0.00804	3596.97	0.00827	3596.97	0.00814	3596.97	0.00427	3596.97	0.00432	3596.97	0.00801	3596.97	0.00416	3596.97	0.00406
3596.02	0.00939	3596.02	0.00621	3596.02	0.00535			3596.01	0.00451	3596.01	0.00811	3596.01	0.00834	3596.01	0.00825	3596.01	0.00434	3596.01	0.00437	3596.01	0.00795	3596.01	0.00413	3596.01	0.00407
3595.06	0.00949	3595.06	0.00627	3595.06	0.00541			3595.04	0.00455	3595.04	0.00819	3595.04	0.00838	3595.04	0.00834	3595.04	0.00439	3595.04	0.00441	3595.04	0.00792	3595.04	0.00414	3595.04	0.00407
3594.09	0.00958	3594.09	0.00633	3594.09	0.00546			3594.08	0.00458	3594.08	0.00825	3594.08	0.00838	3594.08	0.0084	3594.08	0.00439	3594.08	0.00441	3594.08	0.00792	3594.08	0.0042	3594.08	0.00407
3593.13	0.00968	3593.13	0.0064	3593.13	0.00552			3593.11	0.00457	3593.11	0.00827	3593.11	0.00836	3593.11	0.00844	3593.11	0.00436	3593.11	0.00438	3593.11	0.00795	3593.11	0.00426	3593.11	0.00406
3592.16	0.00978	3592.16	0.00646	3592.16	0.00557			3592.15	0.00455	3592.15	0.00828	3592.15	0.00834	3592.15	0.00847	3592.15	0.0043	3592.15	0.00434	3592.15	0.008	3592.15	0.00431	3592.15	0.00407
3591.2	0.00988	3591.2	0.00652	3591.2	0.00563			3591.18	0.00453	3591.18	0.0083	3591.18	0.00833	3591.18	0.00853	3591.18	0.00427	3591.18	0.00432	3591.18	0.00808	3591.18	0.00433	3591.18	0.00412
3590.23	0.00997	3590.23	0.00658	3590.23	0.00569			3590.22	0.00453	3590.22	0.00833	3590.22	0.00836	3590.22	0.0086	3590.22	0.00431	3590.22	0.00435	3590.22	0.00819	3590.22	0.00433	3590.22	0.00418
3589.27	0.01007	3589.27	0.00664	3589.27	0.00575			3589.26	0.00456	3589.26	0.00837	3589.26	0.0084	3589.26	0.00869	3589.26	0.00437	3589.26	0.00439	3589.26	0.00828	3589.26	0.00428	3589.26	0.00424
3588.31	0.01016	3588.31	0.0067	3588.31	0.00581			3588.29	0.0046	3588.29	0.00838	3588.29	0.00845	3588.29	0.00876	3588.29	0.00444	3588.29	0.00445	3588.29	0.00834	3588.29	0.00423	3588.29	0.00427
3587.34	0.01025	3587.34	0.00677	3587.34	0.00587			3587.33	0.00464	3587.33	0.00836	3587.33	0.00849	3587.33	0.00881	3587.33	0.00446	3587.33	0.00448	3587.33	0.00835	3587.33	0.00418	3587.33	0.00425
3586.38	0.01034	3586.38	0.00683	3586.38	0.00593			3586.36	0.00468	3586.36	0.00832	3586.36	0.00851	3586.36	0.00884	3586.36	0.00444	3586.36	0.00449	3586.36	0.00834	3586.36	0.00417	3586.36	0.00421
3585.41	0.01043	3585.41	0.0069	3585.41	0.006			3585.4	0.00472	3585.4	0.00828	3585.4	0.00851	3585.4	0.00885	3585.4	0.00439	3585.4	0.00447	3585.4	0.00833	3585.4	0.00419	3585.4	0.00417
3584.45	0.01052	3584.45	0.00697	3584.45	0.00606			3584.43	0.00475	3584.43	0.00826	3584.43	0.00849	3584.43	0.00884	3584.43	0.00433	3584.43	0.00445	3584.43	0.00833	3584.43	0.00424	3584.43	0.00415
3583.48	0.01061	3583.48	0.00705	3583.48	0.00613			3583.47	0.00476	3583.47	0.00825	3583.47	0.00847	3583.47	0.00885	3583.47	0.00433	3583.47	0.00446	3583.47	0.00838	3583.47	0.0043	3583.47	0.00417
3582.52	0.0107	3582.52	0.00712	3582.52	0.00619			3582.51	0.00475	3582.51	0.00826	3582.51	0.00845	3582.51	0.00886	3582.51	0.00437	3582.51	0.00449	3582.51	0.00846	3582.51	0.00433	3582.51	0.00423
3581.56	0.0108	3581.56	0.0072	3581.56	0.00626			3581.54	0.00473	3581.54	0.00829	3581.54	0.00847	3581.54	0.00889	3581.54	0.00446	3581.54	0.00455	3581.54	0.00857	3581.54	0.00434	3581.54	0.00433
3580.59	0.0109	3580.59	0.00727	3580.59	0.00632			3580.58	0.0047	3580.58	0.00834	3580.58	0.00852	3580.58	0.00894	3580.58	0.00456	3580.58	0.00461	3580.58	0.0087	3580.58	0.00436	3580.58	0.00442
3579.63	0.011	3579.63	0.00734	3579.63	0.00638			3579.61	0.00469	3579.61	0.00841	3579.61	0.00857	3579.61	0.009	3579.61	0.00464	3579.61	0.00466	3579.61	0.00882	3579.61	0.00439	3579.61	0.00449
3578.66	0.0111	3578.66	0.00742	3578.66	0.00644			3578.65	0.0047	3578.65	0.00848	3578.65	0.00862	3578.65	0.00907	3578.65	0.00472	3578.65	0.00471	3578.65	0.00893	3578.65	0.00444	3578.65	0.00452
3577.7	0.0112	3577.7	0.00749	3577.7	0.00649			3577.68	0.00472	3577.68	0.00853	3577.68	0.00865	3577.68	0.00915	3577.68	0.00477	3577.68	0.00474	3577.68	0.009	3577.68	0.0045	3577.68	0.00449
3576.73	0.01131	3576.73	0.00756	3576.73	0.00655			3576.72	0.00474	3576.72	0.00853	3576.72	0.00864	3576.72	0.00922	3576.72	0.0048	3576.72	0.00477	3576.72	0.00904	3576.72	0.00456	3576.72	0.00443
3575.77	0.01141	3575.77	0.00762	3575.77	0.0066			3575.75	0.00475	3575.75	0.00849	3575.75	0.00861	3575.75	0.00928	3575.75	0.00482	3575.75	0.0048	3575.75	0.00906	3575.75	0.00459	3575.75	0.00437
3574.81	0.0115	3574.81	0.00769	3574.81	0.00666			3574.79	0.00475	3574.79	0.00843	3574.79	0.00858	3574.79	0.00932	3574.79	0.00483	3574.79	0.00482	3574.79	0.00905	3574.79	0.00462	3574.79	0.00433
3573.84	0.0116	3573.84	0.00775	3573.84	0.00671			3573.83	0.00473	3573.83	0.00839	3573.83	0.00858	3573.83	0.00938	3573.83	0.00483	3573.83	0.00482	3573.83	0.00904	3573.83	0.00465	3573.83	0.00433
3572.88	0.01169	3572.88	0.00781	3572.88	0.00676			3572.86	0.00473	3572.86	0.00838	3572.86	0.00861	3572.86	0.00944	3572.86	0.00483	3572.86	0.00479	3572.86	0.00904	3572.86	0.00468	3572.86	0.00437
3571.91	0.01178	3571.91	0.00787	3571.91	0.00681			3571.9	0.00475	3571.9	0.00842	3571.9	0.00865	3571.9	0.00951	3571.9	0.00483	3571.9	0.00477	3571.9	0.00904	3571.9	0.00471	3571.9	0.00443
3570.95	0.01187	3570.95	0.00793	3570.95	0.00686			3570.93	0.0048	3570.93	0.0085	3570.93	0.00872	3570.93	0.00959	3570.93	0.00485	3570.93	0.00477	3570.93	0.00907	3570.93	0.00475	3570.93	0.00451
3569.98	0.01196	3569.98	0.00799	3569.98	0.00691			3569.97	0.00486	3569.97	0.00859	3569.97	0.00877	3569.97	0.00963	3569.97	0.00483	3569.97	0.00478	3569.97	0.00911	3569.97	0.00477	3569.97	0.00461
3569.02	0.01206	3569.02	0.00805	3569.02	0.00696			3569	0.00492	3569	0.00866	3569	0.0088	3569	0.00966	3569	0.00482	3569	0.00482	3569	0.00918	3569	0.0048	3569	0.0047
3568.06	0.01215	3568.06	0.00811	3568.06	0.00701			3568.04	0.00496	3568.04	0.00869	3568.04	0.00881	3568.04	0.00966	3568.04	0.00476	3568.04	0.00484	3568.04	0.00925	3568.04	0.00482	3568.04	0.00478
3567.09	0.01224	3567.09	0.00817	3567.09	0.00707			3567.08	0.00497	3567.08	0.00868	3567.08	0.00881	3567.08	0.00965	3567.08	0.0047	3567.08	0.00484	3567.08	0.00931	3567.08	0.00483	3567.08	0.00485
3566.13	0.01233	3566.13	0.00824	3566.13	0.00713			3566.11	0.00496	3566.11	0.00864	3566.11	0.00878	3566.11	0.00964	3566.11	0.00464	3566.11	0.00482	3566.11	0.00938	3566.11	0.00485	3566.11	0.0049
3565.16	0.01242	3565.16	0.0083	3565.16	0.00719			3565.15	0.00493	3565.15	0.0086	3565.15	0.00876	3565.15	0.00966	3565.15	0.00461	3565.15	0.00481	3565.15	0.00944	3565.15	0.00488	3565.15	0.00495
3564.2	0.01251	3564.2	0.00837	3564.2	0.00725			3564.18	0.00491	3564.18	0.00857	3564.18	0.00873	3564.18	0.00969	3564.18	0.00463	3564.18	0.00483	3564.18	0.0095	3564.18	0.00493	3564.18	0.00498
3563.23	0.01261	3563.23	0.00844	3563.23	0.00731			3563.22	0.00491	3563.22	0.00856	3563.22	0.0087	3563.22	0.00973	3563.22	0.00466	3563.22	0.00488	3563.22	0.00955	3563.22	0.00498	3563.22	0.005
3562.27	0.01271	3562.27	0.0085	3562.27	0.00737			3562.25	0.00492	3562.25	0.00856	3562.25	0.00869	3562.25	0.00978	3562.25	0.00474	3562.25	0.00496	3562.25	0.00961	3562.25	0.00505	3562.25	0.00502
3561.3	0.0128	3561.3	0.00857	3561.3	0.00743			3561.29	0.00493	3561.29	0.00857	3561.29	0.00869	3561.29	0.00985	3561.29	0.00483	3561.29	0.00505	3561.29	0.00967	3561.29	0.0051	3561.29	0.00503
3560.34	0.0129	3560.34	0.00864	3560.34	0.00749			3560.33	0.00495	3560.33	0.00859	3560.33	0.00872	3560.33	0.00991	3560.33	0.0049	3560.33	0.00511	3560.33	0.00973	3560.33	0.00514	3560.33	0.00504
3559.38	0.013	3559.38	0.00871	3559.38	0.00755			3559.36	0.00496	3559.36	0.0086	3559.36	0.00879	3559.36	0.00999	3559.36	0.00495	3559.36	0.00515	3559.36	0.00978	3559.36	0.00516	3559.36	0.00503
3558.41	0.01309	3558.41	0.00878	3558.41	0.00761			3558.4	0.00494	3558.4	0.00861	3558.4	0.00887	3558.4	0.01007	3558.4	0.00498	3558.4	0.00515	3558.4	0.00983	3558.4	0.00515	3558.4	0.00503
3557.45	0.01319	3557.45	0.00885	3557.45	0.00767			3557.43	0.0049	3557.43	0.00861	3557.43	0.00895	3557.43	0.01014	3557.43	0.005	3557.43	0.00513	3557.43	0.00986	3557.43	0.00514	3557.43	0.00502
3556.48	0.01328	3556.48	0.00891	3556.48	0.00773			3556.47	0.00485	3556.47	0.00861	3556.47	0.00899	3556.47	0.01019	3556.47	0.00504	3556.47	0.00511	3556.47	0.00987	3556.47	0.00514	3556.47	0.00503
3555.52	0.01337	3555.52	0.00898	3555.52	0.00778			3555.5	0.00481	3555.5	0.00862	3555.5	0.00901	3555.5	0.01023	3555.5	0.0051	3555.5	0.00513	3555.5	0.0099	3555.5	0.00515	3555.5	0.00505
3554.55	0.01347	3554.55	0.00905	3554.55	0.00784			3554.54	0.00482	3554.54	0.00863	3554.54	0.009	3554.54	0.01026	3554.54	0.00518	3554.54	0.00518	3554.54	0.00992	3554.54	0.00517	3554.54	0.00507
3553.59	0.01356	3553.59	0.00912	3553.59	0.0079			3553.57	0.00487	3553.57	0.00865	3553.57	0.00898	3553.57	0.01029	3553.57	0.00525	3553.57	0.00523	3553.57	0.00995	3553.57	0.00519	3553.57	0.00507
3552.63	0.01366	3552.63	0.00918	3552.63	0.00796			3552.61	0.00494	3552.61	0.00868	3552.61	0.00896	3552.61	0.01034	3552.61	0.00529	3552.61	0.00528	3552.61	0.00996	3552.61	0.00519	3552.61	0.00503
3551.66	0.01376	3551.66	0.00925	3551.66	0.00802			3551.65	0.005	3551.65	0.00871	3551.65	0.00893	3551.65	0.0104	3551.65	0.00529	3551.65	0.0053	3551.65	0.00995	3551.65	0.00516	3551.65	0.00496
3550.7	0.01386	3550.7	0.00932	3550.7	0.00809			3550.68	0.00504	3550.68	0.00874	3550.68	0.00891	3550.68	0.01047	3550.68	0.00526	3550.68	0.00529	3550.68	0.00994	3550.68	0.00512	3550.68	0.00487
3549.73	0.01395	3549.73	0.00939	3549.73	0.00815			3549.72	0.00506	3549.72	0.00879	3549.72	0.00891	3549.72	0.01054	3549.72	0.00524	3549.72	0.00528	3549.72	0.00997	3549.72	0.0051	3549.72	0.00483
3548.77	0.01405	3548.77	0.00946	3548.77	0.0082			3548.75	0.00508	3548.75	0.00887	3548.75	0.00896	3548.75	0.01059	3548.75	0.00522	3548.75	0.00526	3548.75	0.01004	3548.75	0.00511	3548.75	0.00485
3547.8	0.01415	3547.8	0.00953	3547.8	0.00826			3547.79	0.00513	3547.79	0.00895	3547.79	0.00903	3547.79	0.01061	3547.79	0.00522	3547.79	0.00525	3547.79	0.01015	3547.79	0.00517	3547.79	0.00494
3546.84	0.01424	3546.84	0.0096	3546.84	0.00832			3546.82	0.0052	3546.82	0.00903	3546.82	0.00911	3546.82	0.01062	3546.82	0.00523	3546.82	0.00524	3546.82	0.01027	3546.82	0.00525	3546.82	0.00507
3545.88	0.01434	3545.88	0.00967	3545.88	0.00837			3545.86	0.00527	3545.86	0.00909	3545.86	0.00915	3545.86	0.01063	3545.86	0.00523	3545.86	0.00525	3545.86	0.01036	3545.86	0.00532	3545.86	0.00518
3544.91	0.01443	3544.91	0.00974	3544.91	0.00843			3544.9	0.00531	3544.9	0.00912	3544.9	0.00914	3544.9	0.01066	3544.9	0.00525	3544.9	0.00527	3544.9	0.0104	3544.9	0.00535	3544.9	0.00524
3543.95	0.01452	3543.95	0.00981	3543.95	0.00848			3543.93	0.00531	3543.93	0.00914	3543.93	0.0091	3543.93	0.01071	3543.93	0.00526	3543.93	0.0053	3543.93	0.01041	3543.93	0.00535	3543.93	0.00526
3542.98	0.01462	3542.98	0.00988	3542.98	0.00854			3542.97	0.00528	3542.97	0.00916	3542.97	0.00907	3542.97	0.01079	3542.97	0.0053	3542.97	0.00535	3542.97	0.01038	3542.97	0.00535	3542.97	0.00524
3542.02	0.01471	3542.02	0.00995	3542.02	0.00859			3542	0.00526	3542	0.00918	3542	0.00907	3542	0.01088	3542	0.00535	3542	0.0054	3542	0.01034	3542	0.00534	3542	0.00522
3541.05	0.0148	3541.05	0.01001	3541.05	0.00865			3541.04	0.00525	3541.04	0.0092	3541.04	0.00912	3541.04	0.01097	3541.04	0.00543	3541.04	0.00547	3541.04	0.0103	3541.04	0.00536	3541.04	0.00522
3540.09	0.0149	3540.09	0.01008	3540.09	0.00871			3540.07	0.00527	3540.07	0.00921	3540.07	0.00919	3540.07	0.01105	3540.07	0.00551	3540.07	0.00555	3540.07	0.01029	3540.07	0.0054	3540.07	0.00525
3539.12	0.01499	3539.12	0.01015	3539.12	0.00877			3539.11	0.00531	3539.11	0.0092	3539.11	0.00926	3539.11	0.01111	3539.11	0.00557	3539.11	0.00561	3539.11	0.01032	3539.11	0.00545	3539.11	0.0053
3538.16	0.01508	3538.16	0.01022	3538.16	0.00883			3538.15	0.00533	3538.15	0.00919	3538.15	0.0093	3538.15	0.01116	3538.15	0.00561	3538.15	0.00564	3538.15	0.01041	3538.15	0.00551	3538.15	0.00536
3537.2	0.01518	3537.2	0.01028	3537.2	0.00889			3537.18	0.00535	3537.18	0.00916	3537.18	0.0093	3537.18	0.01122	3537.18	0.00561	3537.18	0.00564	3537.18	0.01053	3537.18	0.00555	3537.18	0.00541
3536.23	0.01527	3536.23	0.01035	3536.23	0.00895			3536.22	0.00535	3536.22	0.00913	3536.22	0.00929	3536.22	0.01128	3536.22	0.00559	3536.22	0.00561	3536.22	0.01066	3536.22	0.00558	3536.22	0.00543
3535.27	0.01537	3535.27	0.01041	3535.27	0.00901			3535.25	0.00534	3535.25	0.00909	3535.25	0.00927	3535.25	0.01134	3535.25	0.00557	3535.25	0.00556	3535.25	0.01077	3535.25	0.0056	3535.25	0.00543
3534.3	0.01547	3534.3	0.01048	3534.3	0.00907			3534.29	0.00532	3534.29	0.00905	3534.29	0.00925	3534.29	0.0114	3534.29	0.00555	3534.29	0.00553	3534.29	0.01085	3534.29	0.0056	3534.29	0.00541
3533.34	0.01557	3533.34	0.01054	3533.34	0.00913			3533.32	0.0053	3533.32	0.00902	3533.32	0.00926	3533.32	0.01143	3533.32	0.00555	3533.32	0.00552	3533.32	0.0109	3533.32	0.00562	3533.32	0.00538
3532.37	0.01567	3532.37	0.0106	3532.37	0.00919			3532.36	0.00528	3532.36	0.00903	3532.36	0.0093	3532.36	0.01144	3532.36	0.00556	3532.36	0.00554	3532.36	0.01091	3532.36	0.00565	3532.36	0.00536
3531.41	0.01577	3531.41	0.01067	3531.41	0.00925			3531.4	0.00529	3531.4	0.00909	3531.4	0.00936	3531.4	0.01145	3531.4	0.00559	3531.4	0.00557	3531.4	0.01091	3531.4	0.00571	3531.4	0.00536
3530.45	0.01588	3530.45	0.01073	3530.45	0.00931			3530.43	0.00533	3530.43	0.00918	3530.43	0.00942	3530.43	0.01148	3530.43	0.00562	3530.43	0.00561	3530.43	0.0109	3530.43	0.00578	3530.43	0.00539
3529.48	0.01598	3529.48	0.0108	3529.48	0.00936			3529.47	0.00538	3529.47	0.00928	3529.47	0.00947	3529.47	0.01152	3529.47	0.00564	3529.47	0.00563	3529.47	0.01088	3529.47	0.00582	3529.47	0.00543
3528.52	0.01609	3528.52	0.01087	3528.52	0.00942			3528.5	0.00544	3528.5	0.00933	3528.5	0.00948	3528.5	0.01157	3528.5	0.00566	3528.5	0.00564	3528.5	0.01086	3528.5	0.00583	3528.5	0.00547
3527.55	0.01619	3527.55	0.01094	3527.55	0.00947			3527.54	0.0055	3527.54	0.00934	3527.54	0.00946	3527.54	0.01163	3527.54	0.00565	3527.54	0.00562	3527.54	0.01085	3527.54	0.0058	3527.54	0.00549
3526.59	0.01629	3526.59	0.01101	3526.59	0.00953			3526.57	0.00557	3526.57	0.00932	3526.57	0.00942	3526.57	0.01167	3526.57	0.00563	3526.57	0.00559	3526.57	0.01085	3526.57	0.00577	3526.57	0.0055
3525.62	0.01639	3525.62	0.01108	3525.62	0.00959			3525.61	0.00565	3525.61	0.00931	3525.61	0.00939	3525.61	0.01171	3525.61	0.0056	3525.61	0.00555	3525.61	0.01089	3525.61	0.00575	3525.61	0.00551
3524.66	0.01648	3524.66	0.01116	3524.66	0.00964			3524.64	0.00572	3524.64	0.00932	3524.64	0.00939	3524.64	0.01176	3524.64	0.00559	3524.64	0.00552	3524.64	0.01098	3524.64	0.00575	3524.64	0.00553
3523.7	0.01657	3523.7	0.01123	3523.7	0.0097			3523.68	0.00576	3523.68	0.00934	3523.68	0.00941	3523.68	0.01182	3523.68	0.0056	3523.68	0.00551	3523.68	0.0111	3523.68	0.00578	3523.68	0.00556
3522.73	0.01666	3522.73	0.0113	3522.73	0.00976			3522.72	0.00576	3522.72	0.00936	3522.72	0.00943	3522.72	0.01191	3522.72	0.00562	3522.72	0.00555	3522.72	0.01124	3522.72	0.00581	3522.72	0.00559
3521.77	0.01675	3521.77	0.01137	3521.77	0.00982			3521.75	0.00572	3521.75	0.00935	3521.75	0.00946	3521.75	0.01201	3521.75	0.00566	3521.75	0.00561	3521.75	0.01138	3521.75	0.00586	3521.75	0.00562
3520.8	0.01684	3520.8	0.01144	3520.8	0.00988			3520.79	0.00566	3520.79	0.00933	3520.79	0.00948	3520.79	0.0121	3520.79	0.00571	3520.79	0.0057	3520.79	0.01149	3520.79	0.0059	3520.79	0.00565
3519.84	0.01693	3519.84	0.01151	3519.84	0.00994			3519.82	0.00559	3519.82	0.00932	3519.82	0.00952	3519.82	0.01217	3519.82	0.00574	3519.82	0.00578	3519.82	0.01156	3519.82	0.00593	3519.82	0.0057
3518.87	0.01702	3518.87	0.01157	3518.87	0.00999			3518.86	0.00556	3518.86	0.00935	3518.86	0.00956	3518.86	0.01221	3518.86	0.00576	3518.86	0.00583	3518.86	0.01161	3518.86	0.00595	3518.86	0.00575
3517.91	0.01711	3517.91	0.01164	3517.91	0.01005			3517.89	0.00558	3517.89	0.00941	3517.89	0.00961	3517.89	0.01223	3517.89	0.00577	3517.89	0.00584	3517.89	0.01164	3517.89	0.00597	3517.89	0.00581
3516.95	0.0172	3516.95	0.0117	3516.95	0.01011			3516.93	0.00564	3516.93	0.0095	3516.93	0.00966	3516.93	0.01224	3516.93	0.00575	3516.93	0.00583	3516.93	0.01166	3516.93	0.00598	3516.93	0.00587
3515.98	0.01729	3515.98	0.01176	3515.98	0.01016			3515.97	0.00571	3515.97	0.00959	3515.97	0.00971	3515.97	0.01225	3515.97	0.00575	3515.97	0.00582	3515.97	0.01169	3515.97	0.006	3515.97	0.0059
3515.02	0.01738	3515.02	0.01182	3515.02	0.01022			3515	0.00577	3515	0.00967	3515	0.00976	3515	0.01228	3515	0.00578	3515	0.00584	3515	0.01174	3515	0.00603	3515	0.00592
3514.05	0.01748	3514.05	0.01188	3514.05	0.01027			3514.04	0.00581	3514.04	0.00973	3514.04	0.0098	3514.04	0.01234	3514.04	0.00586	3514.04	0.00589	3514.04	0.0118	3514.04	0.00606	3514.04	0.00591
3513.09	0.01758	3513.09	0.01195	3513.09	0.01033			3513.07	0.00582	3513.07	0.00976	3513.07	0.00982	3513.07	0.01244	3513.07	0.006	3513.07	0.00599	3513.07	0.01187	3513.07	0.00609	3513.07	0.0059
3512.12	0.01767	3512.12	0.01202	3512.12	0.01038			3512.11	0.00583	3512.11	0.00977	3512.11	0.00983	3512.11	0.01256	3512.11	0.00615	3512.11	0.00609	3512.11	0.01192	3512.11	0.00611	3512.11	0.00587
3511.16	0.01777	3511.16	0.01209	3511.16	0.01044			3511.14	0.00587	3511.14	0.00977	3511.14	0.00983	3511.14	0.01266	3511.14	0.00627	3511.14	0.00616	3511.14	0.01194	3511.14	0.0061	3511.14	0.00586
3510.19	0.01787	3510.19	0.01216	3510.19	0.01049			3510.18	0.00593	3510.18	0.00978	3510.18	0.00984	3510.18	0.01271	3510.18	0.00631	3510.18	0.00618	3510.18	0.01194	3510.18	0.00609	3510.18	0.00587
3509.23	0.01796	3509.23	0.01223	3509.23	0.01055			3509.22	0.006	3509.22	0.00978	3509.22	0.00986	3509.22	0.01269	3509.22	0.00628	3509.22	0.00615	3509.22	0.01194	3509.22	0.00608	3509.22	0.0059
3508.27	0.01806	3508.27	0.01231	3508.27	0.01061			3508.25	0.00607	3508.25	0.00981	3508.25	0.00991	3508.25	0.01262	3508.25	0.00621	3508.25	0.00608	3508.25	0.01194	3508.25	0.00608	3508.25	0.00596
3507.3	0.01816	3507.3	0.01238	3507.3	0.01067			3507.29	0.00612	3507.29	0.00985	3507.29	0.00997	3507.29	0.01255	3507.29	0.00614	3507.29	0.00602	3507.29	0.01196	3507.29	0.00611	3507.29	0.00604
3506.34	0.01825	3506.34	0.01246	3506.34	0.01073			3506.32	0.00614	3506.32	0.00989	3506.32	0.01003	3506.32	0.01251	3506.32	0.00611	3506.32	0.006	3506.32	0.01201	3506.32	0.00617	3506.32	0.00612
3505.37	0.01834	3505.37	0.01253	3505.37	0.01078			3505.36	0.00614	3505.36	0.00992	3505.36	0.01008	3505.36	0.01253	3505.36	0.00613	3505.36	0.00603	3505.36	0.01207	3505.36	0.00623	3505.36	0.00619
3504.41	0.01843	3504.41	0.0126	3504.41	0.01084			3504.39	0.00613	3504.39	0.00993	3504.39	0.0101	3504.39	0.01261	3504.39	0.00618	3504.39	0.00608	3504.39	0.01212	3504.39	0.00628	3504.39	0.00622
3503.44	0.01853	3503.44	0.01267	3503.44	0.0109			3503.43	0.00609	3503.43	0.0099	3503.43	0.0101	3503.43	0.01272	3503.43	0.00623	3503.43	0.00613	3503.43	0.01216	3503.43	0.00631	3503.43	0.00621
3502.48	0.01862	3502.48	0.01274	3502.48	0.01096			3502.47	0.00605	3502.47	0.00988	3502.47	0.01007	3502.47	0.01283	3502.47	0.00625	3502.47	0.00615	3502.47	0.01218	3502.47	0.00632	3502.47	0.00617
3501.52	0.01871	3501.52	0.0128	3501.52	0.01101			3501.5	0.006	3501.5	0.00986	3501.5	0.01004	3501.5	0.01293	3501.5	0.00622	3501.5	0.00615	3501.5	0.0122	3501.5	0.0063	3501.5	0.00613
3500.55	0.0188	3500.55	0.01287	3500.55	0.01107			3500.54	0.00597	3500.54	0.00987	3500.54	0.01002	3500.54	0.013	3500.54	0.00616	3500.54	0.00613	3500.54	0.01223	3500.54	0.00629	3500.54	0.00611
3499.59	0.01889	3499.59	0.01293	3499.59	0.01112			3499.57	0.00597	3499.57	0.0099	3499.57	0.01001	3499.57	0.01306	3499.57	0.0061	3499.57	0.00611	3499.57	0.01227	3499.57	0.00628	3499.57	0.00612
3498.62	0.01898	3498.62	0.01299	3498.62	0.01118			3498.61	0.00599	3498.61	0.00993	3498.61	0.01001	3498.61	0.01309	3498.61	0.00604	3498.61	0.00608	3498.61	0.01231	3498.61	0.0063	3498.61	0.00614
3497.66	0.01907	3497.66	0.01306	3497.66	0.01123			3497.64	0.00602	3497.64	0.00995	3497.64	0.01001	3497.64	0.01311	3497.64	0.00601	3497.64	0.00607	3497.64	0.01237	3497.64	0.00635	3497.64	0.00617
3496.69	0.01917	3496.69	0.01312	3496.69	0.01129			3496.68	0.00604	3496.68	0.00996	3496.68	0.01002	3496.68	0.01313	3496.68	0.00601	3496.68	0.00607	3496.68	0.01244	3496.68	0.00642	3496.68	0.00619
3495.73	0.01926	3495.73	0.01318	3495.73	0.01135			3495.71	0.00605	3495.71	0.00996	3495.71	0.01002	3495.71	0.01315	3495.71	0.00604	3495.71	0.00609	3495.71	0.01253	3495.71	0.0065	3495.71	0.00621
3494.77	0.01935	3494.77	0.01325	3494.77	0.0114			3494.75	0.00607	3494.75	0.00996	3494.75	0.01002	3494.75	0.0132	3494.75	0.00607	3494.75	0.00613	3494.75	0.01264	3494.75	0.00657	3494.75	0.00624
3493.8	0.01944	3493.8	0.01331	3493.8	0.01146			3493.79	0.00608	3493.79	0.00995	3493.79	0.01003	3493.79	0.01324	3493.79	0.0061	3493.79	0.00618	3493.79	0.01275	3493.79	0.00661	3493.79	0.00629
3492.84	0.01954	3492.84	0.01338	3492.84	0.01152			3492.82	0.00608	3492.82	0.00992	3492.82	0.01005	3492.82	0.01328	3492.82	0.00612	3492.82	0.00623	3492.82	0.01283	3492.82	0.00661	3492.82	0.00635
3491.87	0.01963	3491.87	0.01344	3491.87	0.01157			3491.86	0.00607	3491.86	0.00989	3491.86	0.01008	3491.86	0.01329	3491.86	0.00613	3491.86	0.00626	3491.86	0.01286	3491.86	0.00658	3491.86	0.0064
3490.91	0.01972	3490.91	0.0135	3490.91	0.01163			3490.89	0.00605	3490.89	0.00985	3490.89	0.01012	3490.89	0.01328	3490.89	0.00614	3490.89	0.00627	3490.89	0.01285	3490.89	0.00655	3490.89	0.00642
3489.94	0.0198	3489.94	0.01357	3489.94	0.01169			3489.93	0.00605	3489.93	0.00984	3489.93	0.01015	3489.93	0.01326	3489.93	0.00617	3489.93	0.00627	3489.93	0.01282	3489.93	0.00654	3489.93	0.0064
3488.98	0.01989	3488.98	0.01363	3488.98	0.01175			3488.96	0.00607	3488.96	0.00986	3488.96	0.01019	3488.96	0.01324	3488.96	0.00621	3488.96	0.00626	3488.96	0.0128	3488.96	0.00656	3488.96	0.00636
3488.01	0.01998	3488.01	0.01369	3488.01	0.01181			3488	0.00613	3488	0.00992	3488	0.01023	3488	0.01324	3488	0.00625	3488	0.00627	3488	0.0128	3488	0.00659	3488	0.00631
3487.05	0.02006	3487.05	0.01376	3487.05	0.01188			3487.04	0.00622	3487.04	0.01001	3487.04	0.01028	3487.04	0.01329	3487.04	0.00628	3487.04	0.0063	3487.04	0.01282	3487.04	0.0066	3487.04	0.00628
3486.09	0.02015	3486.09	0.01382	3486.09	0.01194			3486.07	0.00632	3486.07	0.0101	3486.07	0.01033	3486.07	0.01336	3486.07	0.00631	3486.07	0.00633	3486.07	0.01287	3486.07	0.0066	3486.07	0.00626
3485.12	0.02023	3485.12	0.01388	3485.12	0.012			3485.11	0.0064	3485.11	0.01015	3485.11	0.01039	3485.11	0.01346	3485.11	0.00635	3485.11	0.00634	3485.11	0.01294	3485.11	0.00659	3485.11	0.00627
3484.16	0.02032	3484.16	0.01394	3484.16	0.01206			3484.14	0.00645	3484.14	0.01017	3484.14	0.01044	3484.14	0.01356	3484.14	0.00639	3484.14	0.00635	3484.14	0.013	3484.14	0.00659	3484.14	0.00631
3483.19	0.0204	3483.19	0.014	3483.19	0.01212			3483.18	0.00648	3483.18	0.01016	3483.18	0.01047	3483.18	0.01363	3483.18	0.00643	3483.18	0.00634	3483.18	0.01307	3483.18	0.00661	3483.18	0.00638
3482.23	0.02049	3482.23	0.01406	3482.23	0.01217			3482.21	0.00649	3482.21	0.01014	3482.21	0.01048	3482.21	0.01369	3482.21	0.00643	3482.21	0.00632	3482.21	0.01314	3482.21	0.00665	3482.21	0.00646
3481.26	0.02057	3481.26	0.01412	3481.26	0.01222			3481.25	0.00649	3481.25	0.01015	3481.25	0.01048	3481.25	0.01373	3481.25	0.00641	3481.25	0.0063	3481.25	0.0132	3481.25	0.00673	3481.25	0.00655
3480.3	0.02066	3480.3	0.01418	3480.3	0.01227			3480.29	0.0065	3480.29	0.01017	3480.29	0.01046	3480.29	0.01377	3480.29	0.00637	3480.29	0.0063	3480.29	0.01326	3480.29	0.00682	3480.29	0.00663
3479.34	0.02075	3479.34	0.01424	3479.34	0.01232			3479.32	0.00651	3479.32	0.01021	3479.32	0.01044	3479.32	0.01382	3479.32	0.00634	3479.32	0.00629	3479.32	0.0133	3479.32	0.00693	3479.32	0.0067
3478.37	0.02084	3478.37	0.0143	3478.37	0.01237			3478.36	0.0065	3478.36	0.01026	3478.36	0.01041	3478.36	0.01388	3478.36	0.00635	3478.36	0.0063	3478.36	0.01335	3478.36	0.00703	3478.36	0.00677
3477.41	0.02093	3477.41	0.01436	3477.41	0.01241			3477.39	0.00648	3477.39	0.01031	3477.39	0.01039	3477.39	0.01395	3477.39	0.0064	3477.39	0.00632	3477.39	0.01338	3477.39	0.0071	3477.39	0.00682
3476.44	0.02102	3476.44	0.01443	3476.44	0.01246			3476.43	0.00645	3476.43	0.01035	3476.43	0.01038	3476.43	0.01399	3476.43	0.00644	3476.43	0.00633	3476.43	0.01341	3476.43	0.00712	3476.43	0.00686
3475.48	0.02111	3475.48	0.01449	3475.48	0.01251			3475.46	0.00642	3475.46	0.01037	3475.46	0.01038	3475.46	0.01401	3475.46	0.00647	3475.46	0.00634	3475.46	0.01344	3475.46	0.00709	3475.46	0.00687
3474.51	0.0212	3474.51	0.01455	3474.51	0.01256			3474.5	0.00641	3474.5	0.01039	3474.5	0.0104	3474.5	0.01403	3474.5	0.00646	3474.5	0.00634	3474.5	0.01347	3474.5	0.00703	3474.5	0.00685
3473.55	0.02128	3473.55	0.01461	3473.55	0.01261			3473.54	0.00643	3473.54	0.0104	3473.54	0.01044	3473.54	0.01407	3473.54	0.00646	3473.54	0.00635	3473.54	0.01349	3473.54	0.00696	3473.54	0.00682
3472.59	0.02137	3472.59	0.01468	3472.59	0.01266			3472.57	0.00648	3472.57	0.01039	3472.57	0.01049	3472.57	0.01415	3472.57	0.00646	3472.57	0.00637	3472.57	0.0135	3472.57	0.0069	3472.57	0.00678
3471.62	0.02144	3471.62	0.01474	3471.62	0.01272			3471.61	0.00655	3471.61	0.01039	3471.61	0.01054	3471.61	0.01424	3471.61	0.0065	3471.61	0.0064	3471.61	0.01351	3471.61	0.00685	3471.61	0.00674
3470.66	0.02152	3470.66	0.01481	3470.66	0.01277			3470.64	0.00662	3470.64	0.01038	3470.64	0.01058	3470.64	0.01434	3470.64	0.00655	3470.64	0.00644	3470.64	0.01352	3470.64	0.00682	3470.64	0.0067
3469.69	0.0216	3469.69	0.01487	3469.69	0.01282			3469.68	0.00667	3469.68	0.01038	3469.68	0.0106	3469.68	0.01439	3469.68	0.00662	3469.68	0.00647	3469.68	0.01355	3469.68	0.00682	3469.68	0.00666
3468.73	0.02168	3468.73	0.01494	3468.73	0.01288			3468.71	0.00669	3468.71	0.01039	3468.71	0.01059	3468.71	0.01441	3468.71	0.00667	3468.71	0.00649	3468.71	0.0136	3468.71	0.00685	3468.71	0.00663
3467.76	0.02177	3467.76	0.015	3467.76	0.01293			3467.75	0.00669	3467.75	0.01041	3467.75	0.01056	3467.75	0.01439	3467.75	0.00671	3467.75	0.00648	3467.75	0.01365	3467.75	0.0069	3467.75	0.0066
3466.8	0.02185	3466.8	0.01506	3466.8	0.01299			3466.78	0.00666	3466.78	0.01043	3466.78	0.0105	3466.78	0.01435	3466.78	0.00673	3466.78	0.00648	3466.78	0.01369	3466.78	0.00695	3466.78	0.00659
3465.84	0.02194	3465.84	0.01512	3465.84	0.01305			3465.82	0.00663	3465.82	0.01045	3465.82	0.01045	3465.82	0.01433	3465.82	0.00673	3465.82	0.00648	3465.82	0.01371	3465.82	0.007	3465.82	0.00658
3464.87	0.02203	3464.87	0.01517	3464.87	0.0131			3464.86	0.0066	3464.86	0.01047	3464.86	0.01043	3464.86	0.01433	3464.86	0.00674	3464.86	0.00651	3464.86	0.01371	3464.86	0.00703	3464.86	0.0066
3463.91	0.02211	3463.91	0.01523	3463.91	0.01316			3463.89	0.00659	3463.89	0.0105	3463.89	0.01044	3463.89	0.01436	3463.89	0.00675	3463.89	0.00655	3463.89	0.01371	3463.89	0.00705	3463.89	0.00663
3462.94	0.0222	3462.94	0.01528	3462.94	0.01322			3462.93	0.00657	3462.93	0.01051	3462.93	0.01047	3462.93	0.01439	3462.93	0.00675	3462.93	0.00658	3462.93	0.01372	3462.93	0.00706	3462.93	0.00668
3461.98	0.02229	3461.98	0.01534	3461.98	0.01327			3461.96	0.00656	3461.96	0.01049	3461.96	0.01052	3461.96	0.01442	3461.96	0.00672	3461.96	0.00659	3461.96	0.01377	3461.96	0.00707	3461.96	0.00674
3461.01	0.02237	3461.01	0.0154	3461.01	0.01332			3461	0.00655	3461	0.01045	3461	0.01056	3461	0.01444	3461	0.00667	3461	0.00657	3461	0.01384	3461	0.00708	3461	0.00681
3460.05	0.02245	3460.05	0.01546	3460.05	0.01337			3460.03	0.00654	3460.03	0.01039	3460.03	0.0106	3460.03	0.01446	3460.03	0.0066	3460.03	0.00654	3460.03	0.01392	3460.03	0.00709	3460.03	0.00688
3459.08	0.02254	3459.08	0.01552	3459.08	0.01342			3459.07	0.00657	3459.07	0.01033	3459.07	0.01064	3459.07	0.01451	3459.07	0.00656	3459.07	0.00653	3459.07	0.01401	3459.07	0.00712	3459.07	0.00694
3458.12	0.02261	3458.12	0.01558	3458.12	0.01346			3458.11	0.00663	3458.11	0.0103	3458.11	0.01067	3458.11	0.01459	3458.11	0.00658	3458.11	0.00655	3458.11	0.0141	3458.11	0.00717	3458.11	0.00699
3457.16	0.02269	3457.16	0.01564	3457.16	0.01351			3457.14	0.00671	3457.14	0.0103	3457.14	0.01069	3457.14	0.01469	3457.14	0.00665	3457.14	0.0066	3457.14	0.01419	3457.14	0.00725	3457.14	0.00703
3456.19	0.02277	3456.19	0.0157	3456.19	0.01355			3456.18	0.00677	3456.18	0.01032	3456.18	0.01071	3456.18	0.0148	3456.18	0.00676	3456.18	0.00666	3456.18	0.01426	3456.18	0.00732	3456.18	0.00703
3455.23	0.02285	3455.23	0.01576	3455.23	0.01359			3455.21	0.00679	3455.21	0.01037	3455.21	0.0107	3455.21	0.01489	3455.21	0.00684	3455.21	0.00671	3455.21	0.0143	3455.21	0.00738	3455.21	0.00702
3454.26	0.02292	3454.26	0.01581	3454.26	0.01363			3454.25	0.00677	3454.25	0.01042	3454.25	0.01069	3454.25	0.01494	3454.25	0.00685	3454.25	0.00672	3454.25	0.01431	3454.25	0.0074	3454.25	0.00699
3453.3	0.023	3453.3	0.01587	3453.3	0.01368			3453.28	0.00673	3453.28	0.01047	3453.28	0.01068	3453.28	0.01495	3453.28	0.00679	3453.28	0.0067	3453.28	0.01428	3453.28	0.0074	3453.28	0.00697
3452.33	0.02308	3452.33	0.01592	3452.33	0.01372			3452.32	0.0067	3452.32	0.01051	3452.32	0.01067	3452.32	0.01495	3452.32	0.00669	3452.32	0.00665	3452.32	0.01424	3452.32	0.0074	3452.32	0.00694
3451.37	0.02316	3451.37	0.01598	3451.37	0.01377			3451.36	0.0067	3451.36	0.01055	3451.36	0.01067	3451.36	0.01495	3451.36	0.00661	3451.36	0.00661	3451.36	0.0142	3451.36	0.00739	3451.36	0.00693
3450.41	0.02324	3450.41	0.01603	3450.41	0.01381			3450.39	0.00673	3450.39	0.01059	3450.39	0.01068	3450.39	0.01498	3450.39	0.00658	3450.39	0.00658	3450.39	0.01419	3450.39	0.0074	3450.39	0.00694
3449.44	0.02332	3449.44	0.01608	3449.44	0.01386			3449.43	0.00679	3449.43	0.01064	3449.43	0.01071	3449.43	0.01504	3449.43	0.00662	3449.43	0.0066	3449.43	0.01422	3449.43	0.00742	3449.43	0.00697
3448.48	0.0234	3448.48	0.01614	3448.48	0.01391			3448.46	0.00687	3448.46	0.0107	3448.46	0.01075	3448.46	0.01511	3448.46	0.0067	3448.46	0.00664	3448.46	0.01428	3448.46	0.00746	3448.46	0.00703
3447.51	0.02348	3447.51	0.01619	3447.51	0.01395			3447.5	0.00694	3447.5	0.01076	3447.5	0.01081	3447.5	0.01517	3447.5	0.00679	3447.5	0.00669	3447.5	0.01435	3447.5	0.0075	3447.5	0.0071
3446.55	0.02356	3446.55	0.01625	3446.55	0.014			3446.53	0.007	3446.53	0.01082	3446.53	0.01086	3446.53	0.01521	3446.53	0.00685	3446.53	0.00676	3446.53	0.01442	3446.53	0.00755	3446.53	0.00717
3445.58	0.02364	3445.58	0.0163	3445.58	0.01405			3445.57	0.00702	3445.57	0.01087	3445.57	0.01087	3445.57	0.01522	3445.57	0.00687	3445.57	0.00682	3445.57	0.0145	3445.57	0.00759	3445.57	0.00724
3444.62	0.02371	3444.62	0.01636	3444.62	0.01409			3444.61	0.00703	3444.61	0.0109	3444.61	0.01086	3444.61	0.01521	3444.61	0.00687	3444.61	0.00688	3444.61	0.01458	3444.61	0.00762	3444.61	0.00731
3443.66	0.02379	3443.66	0.01642	3443.66	0.01414			3443.64	0.00703	3443.64	0.01091	3443.64	0.01083	3443.64	0.01521	3443.64	0.00685	3443.64	0.00694	3443.64	0.01465	3443.64	0.00764	3443.64	0.00736
3442.69	0.02387	3442.69	0.01647	3442.69	0.01419			3442.68	0.00704	3442.68	0.01089	3442.68	0.01082	3442.68	0.01522	3442.68	0.00684	3442.68	0.00698	3442.68	0.01472	3442.68	0.00766	3442.68	0.0074
3441.73	0.02395	3441.73	0.01653	3441.73	0.01425			3441.71	0.00707	3441.71	0.01087	3441.71	0.01085	3441.71	0.01527	3441.71	0.00683	3441.71	0.00701	3441.71	0.01476	3441.71	0.00767	3441.71	0.00742
3440.76	0.02402	3440.76	0.01658	3440.76	0.0143			3440.75	0.0071	3440.75	0.01084	3440.75	0.01091	3440.75	0.01534	3440.75	0.00682	3440.75	0.00703	3440.75	0.01479	3440.75	0.00768	3440.75	0.00741
3439.8	0.0241	3439.8	0.01664	3439.8	0.01435			3439.78	0.00712	3439.78	0.01082	3439.78	0.01098	3439.78	0.01542	3439.78	0.00683	3439.78	0.00706	3439.78	0.01482	3439.78	0.00769	3439.78	0.00739
3438.83	0.02418	3438.83	0.01669	3438.83	0.0144			3438.82	0.00711	3438.82	0.01082	3438.82	0.01104	3438.82	0.0155	3438.82	0.00683	3438.82	0.00708	3438.82	0.01485	3438.82	0.00769	3438.82	0.00738
3437.87	0.02426	3437.87	0.01674	3437.87	0.01445			3437.85	0.00706	3437.85	0.01084	3437.85	0.01107	3437.85	0.01558	3437.85	0.00685	3437.85	0.00709	3437.85	0.0149	3437.85	0.00769	3437.85	0.00738
3436.9	0.02433	3436.9	0.0168	3436.9	0.0145			3436.89	0.00701	3436.89	0.01086	3436.89	0.01108	3436.89	0.01563	3436.89	0.00687	3436.89	0.0071	3436.89	0.01495	3436.89	0.0077	3436.89	0.00739
3435.94	0.02441	3435.94	0.01685	3435.94	0.01455			3435.93	0.00695	3435.93	0.01088	3435.93	0.01107	3435.93	0.01566	3435.93	0.0069	3435.93	0.00708	3435.93	0.01502	3435.93	0.00772	3435.93	0.00742
3434.98	0.02448	3434.98	0.01691	3434.98	0.01459			3434.96	0.00692	3434.96	0.01089	3434.96	0.01106	3434.96	0.01567	3434.96	0.00693	3434.96	0.00705	3434.96	0.0151	3434.96	0.00775	3434.96	0.00745
3434.01	0.02454	3434.01	0.01696	3434.01	0.01464			3434	0.00691	3434	0.01089	3434	0.01104	3434	0.01567	3434	0.00695	3434	0.00702	3434	0.01517	3434	0.00776	3434	0.00747
3433.05	0.02461	3433.05	0.01702	3433.05	0.01468			3433.03	0.00693	3433.03	0.01088	3433.03	0.01103	3433.03	0.01567	3433.03	0.00697	3433.03	0.007	3433.03	0.01522	3433.03	0.00776	3433.03	0.00747
3432.08	0.02468	3432.08	0.01708	3432.08	0.01473			3432.07	0.00697	3432.07	0.01087	3432.07	0.01103	3432.07	0.01568	3432.07	0.00697	3432.07	0.00698	3432.07	0.01525	3432.07	0.00775	3432.07	0.00747
3431.12	0.02474	3431.12	0.01713	3431.12	0.01477			3431.1	0.007	3431.1	0.01087	3431.1	0.01105	3431.1	0.01571	3431.1	0.00696	3431.1	0.00695	3431.1	0.01527	3431.1	0.00774	3431.1	0.00748
3430.15	0.02481	3430.15	0.01719	3430.15	0.01482			3430.14	0.00702	3430.14	0.01089	3430.14	0.01106	3430.14	0.01575	3430.14	0.00694	3430.14	0.00692	3430.14	0.01527	3430.14	0.00775	3430.14	0.00752
3429.19	0.02488	3429.19	0.01724	3429.19	0.01486			3429.18	0.00701	3429.18	0.01093	3429.18	0.01107	3429.18	0.0158	3429.18	0.00691	3429.18	0.00688	3429.18	0.01528	3429.18	0.00778	3429.18	0.00758
3428.23	0.02495	3428.23	0.01729	3428.23	0.01491			3428.21	0.007	3428.21	0.01098	3428.21	0.01109	3428.21	0.01587	3428.21	0.00689	3428.21	0.00687	3428.21	0.0153	3428.21	0.00784	3428.21	0.00765
3427.26	0.02502	3427.26	0.01734	3427.26	0.01495			3427.25	0.00698	3427.25	0.01104	3427.25	0.01111	3427.25	0.01595	3427.25	0.0069	3427.25	0.00688	3427.25	0.01532	3427.25	0.00792	3427.25	0.00771
3426.3	0.0251	3426.3	0.01739	3426.3	0.01499			3426.28	0.00698	3426.28	0.01109	3426.28	0.01114	3426.28	0.01603	3426.28	0.00692	3426.28	0.00693	3426.28	0.01537	3426.28	0.00801	3426.28	0.00774
3425.33	0.02517	3425.33	0.01744	3425.33	0.01503			3425.32	0.007	3425.32	0.01111	3425.32	0.01116	3425.32	0.01613	3425.32	0.00697	3425.32	0.00699	3425.32	0.01543	3425.32	0.00811	3425.32	0.00776
3424.37	0.02525	3424.37	0.01748	3424.37	0.01507			3424.35	0.00703	3424.35	0.01111	3424.35	0.01117	3424.35	0.01621	3424.35	0.00703	3424.35	0.00704	3424.35	0.01551	3424.35	0.0082	3424.35	0.00775
3423.4	0.02532	3423.4	0.01753	3423.4	0.01512			3423.39	0.00707	3423.39	0.01109	3423.39	0.01115	3423.39	0.01629	3423.39	0.00711	3423.39	0.00709	3423.39	0.01559	3423.39	0.00826	3423.39	0.00774
3422.44	0.0254	3422.44	0.01758	3422.44	0.01516			3422.43	0.00712	3422.43	0.01105	3422.43	0.01112	3422.43	0.01633	3422.43	0.00719	3422.43	0.00713	3422.43	0.01565	3422.43	0.00827	3422.43	0.00775
3421.48	0.02548	3421.48	0.01763	3421.48	0.0152			3421.46	0.00718	3421.46	0.01101	3421.46	0.01108	3421.46	0.01634	3421.46	0.00725	3421.46	0.00717	3421.46	0.01568	3421.46	0.00824	3421.46	0.00779
3420.51	0.02555	3420.51	0.01768	3420.51	0.01525			3420.5	0.00724	3420.5	0.01099	3420.5	0.01105	3420.5	0.01631	3420.5	0.00728	3420.5	0.00722	3420.5	0.0157	3420.5	0.00819	3420.5	0.00786
3419.55	0.02563	3419.55	0.01773	3419.55	0.01529			3419.53	0.00729	3419.53	0.01099	3419.53	0.01106	3419.53	0.01627	3419.53	0.00726	3419.53	0.00727	3419.53	0.01571	3419.53	0.00814	3419.53	0.00794
3418.58	0.0257	3418.58	0.01778	3418.58	0.01534			3418.57	0.00733	3418.57	0.01101	3418.57	0.01109	3418.57	0.01622	3418.57	0.00722	3418.57	0.0073	3418.57	0.01574	3418.57	0.00812	3418.57	0.00802
3417.62	0.02577	3417.62	0.01783	3417.62	0.01538			3417.6	0.00736	3417.6	0.01103	3417.6	0.01115	3417.6	0.01619	3417.6	0.00716	3417.6	0.00729	3417.6	0.01578	3417.6	0.00812	3417.6	0.00807
3416.65	0.02584	3416.65	0.01788	3416.65	0.01542			3416.64	0.00737	3416.64	0.01104	3416.64	0.01122	3416.64	0.01617	3416.64	0.0071	3416.64	0.00723	3416.64	0.01584	3416.64	0.00814	3416.64	0.00809
3415.69	0.0259	3415.69	0.01793	3415.69	0.01546			3415.68	0.00739	3415.68	0.01106	3415.68	0.01128	3415.68	0.01618	3415.68	0.00707	3415.68	0.00715	3415.68	0.01589	3415.68	0.00816	3415.68	0.0081
3414.73	0.02597	3414.73	0.01798	3414.73	0.01549			3414.71	0.00742	3414.71	0.01109	3414.71	0.01132	3414.71	0.01622	3414.71	0.00707	3414.71	0.00708	3414.71	0.01593	3414.71	0.00815	3414.71	0.00808
3413.76	0.02603	3413.76	0.01802	3413.76	0.01553			3413.75	0.00746	3413.75	0.01114	3413.75	0.01135	3413.75	0.01629	3413.75	0.00711	3413.75	0.00705	3413.75	0.01595	3413.75	0.00812	3413.75	0.00804
3412.8	0.02609	3412.8	0.01807	3412.8	0.01557			3412.78	0.0075	3412.78	0.0112	3412.78	0.01137	3412.78	0.01638	3412.78	0.00716	3412.78	0.00707	3412.78	0.01595	3412.78	0.00808	3412.78	0.00796
3411.83	0.02615	3411.83	0.01812	3411.83	0.0156			3411.82	0.00753	3411.82	0.01128	3411.82	0.01139	3411.82	0.01647	3411.82	0.00723	3411.82	0.00711	3411.82	0.01595	3411.82	0.00807	3411.82	0.00787
3410.87	0.02621	3410.87	0.01817	3410.87	0.01564			3410.85	0.00755	3410.85	0.01136	3410.85	0.01141	3410.85	0.01655	3410.85	0.00727	3410.85	0.00715	3410.85	0.01595	3410.85	0.00809	3410.85	0.00777
3409.9	0.02627	3409.9	0.01822	3409.9	0.01567			3409.89	0.00757	3409.89	0.01143	3409.89	0.01145	3409.89	0.0166	3409.89	0.00729	3409.89	0.00716	3409.89	0.01594	3409.89	0.00813	3409.89	0.0077
3408.94	0.02633	3408.94	0.01827	3408.94	0.01571			3408.92	0.00758	3408.92	0.01149	3408.92	0.01149	3408.92	0.01663	3408.92	0.00729	3408.92	0.00715	3408.92	0.01592	3408.92	0.00818	3408.92	0.00767
3407.97	0.02639	3407.97	0.01832	3407.97	0.01575			3407.96	0.00759	3407.96	0.01152	3407.96	0.01154	3407.96	0.01664	3407.96	0.00727	3407.96	0.00713	3407.96	0.0159	3407.96	0.00823	3407.96	0.00767
3407.01	0.02645	3407.01	0.01837	3407.01	0.01579			3407	0.00759	3407	0.01151	3407	0.01157	3407	0.01665	3407	0.00725	3407	0.0071	3407	0.01589	3407	0.00826	3407	0.00771
3406.05	0.02651	3406.05	0.01842	3406.05	0.01583			3406.03	0.00757	3406.03	0.01146	3406.03	0.01158	3406.03	0.01666	3406.03	0.00723	3406.03	0.00708	3406.03	0.01591	3406.03	0.0083	3406.03	0.00778
3405.08	0.02657	3405.08	0.01847	3405.08	0.01587			3405.07	0.00755	3405.07	0.01139	3405.07	0.01157	3405.07	0.01669	3405.07	0.00723	3405.07	0.00707	3405.07	0.01594	3405.07	0.00834	3405.07	0.00785
3404.12	0.02662	3404.12	0.01852	3404.12	0.01592			3404.1	0.00753	3404.1	0.01133	3404.1	0.01156	3404.1	0.01674	3404.1	0.00725	3404.1	0.00707	3404.1	0.016	3404.1	0.00839	3404.1	0.00792
3403.15	0.02668	3403.15	0.01857	3403.15	0.01596			3403.14	0.00751	3403.14	0.01129	3403.14	0.01155	3403.14	0.01681	3403.14	0.00729	3403.14	0.0071	3403.14	0.01605	3403.14	0.00842	3403.14	0.008
3402.19	0.02674	3402.19	0.01861	3402.19	0.01601			3402.17	0.00751	3402.17	0.01128	3402.17	0.01155	3402.17	0.01689	3402.17	0.00734	3402.17	0.00715	3402.17	0.01612	3402.17	0.00842	3402.17	0.00807
3401.22	0.0268	3401.22	0.01866	3401.22	0.01605			3401.21	0.0075	3401.21	0.01129	3401.21	0.01155	3401.21	0.01695	3401.21	0.00738	3401.21	0.0072	3401.21	0.01621	3401.21	0.00841	3401.21	0.00813
3400.26	0.02686	3400.26	0.0187	3400.26	0.01609			3400.25	0.00748	3400.25	0.01133	3400.25	0.01153	3400.25	0.01698	3400.25	0.0074	3400.25	0.00725	3400.25	0.01631	3400.25	0.0084	3400.25	0.00818
3399.3	0.02692	3399.3	0.01874	3399.3	0.01613			3399.28	0.00744	3399.28	0.01138	3399.28	0.0115	3399.28	0.01697	3399.28	0.00739	3399.28	0.00727	3399.28	0.0164	3399.28	0.00839	3399.28	0.00823
3398.33	0.02697	3398.33	0.01877	3398.33	0.01617			3398.32	0.00742	3398.32	0.01144	3398.32	0.01146	3398.32	0.01694	3398.32	0.00736	3398.32	0.00726	3398.32	0.01648	3398.32	0.0084	3398.32	0.00826
3397.37	0.02703	3397.37	0.01881	3397.37	0.01621			3397.35	0.00741	3397.35	0.01149	3397.35	0.01143	3397.35	0.01692	3397.35	0.00733	3397.35	0.00724	3397.35	0.01652	3397.35	0.00842	3397.35	0.00828
3396.4	0.02709	3396.4	0.01885	3396.4	0.01624			3396.39	0.00743	3396.39	0.01153	3396.39	0.01142	3396.39	0.01694	3396.39	0.00732	3396.39	0.00724	3396.39	0.01652	3396.39	0.00844	3396.39	0.0083
3395.44	0.02715	3395.44	0.01888	3395.44	0.01628			3395.42	0.00747	3395.42	0.01154	3395.42	0.01143	3395.42	0.01701	3395.42	0.00734	3395.42	0.00727	3395.42	0.01651	3395.42	0.00846	3395.42	0.00832
3394.47	0.02721	3394.47	0.01892	3394.47	0.01631			3394.46	0.00752	3394.46	0.01153	3394.46	0.01145	3394.46	0.01709	3394.46	0.00738	3394.46	0.00732	3394.46	0.0165	3394.46	0.00848	3394.46	0.00833
3393.51	0.02726	3393.51	0.01896	3393.51	0.01635			3393.5	0.00756	3393.5	0.01152	3393.5	0.01148	3393.5	0.01717	3393.5	0.00741	3393.5	0.00735	3393.5	0.01652	3393.5	0.00851	3393.5	0.00833
3392.55	0.02731	3392.55	0.019	3392.55	0.01638			3392.53	0.00758	3392.53	0.01152	3392.53	0.0115	3392.53	0.01721	3392.53	0.00744	3392.53	0.00735	3392.53	0.01656	3392.53	0.00855	3392.53	0.00832
3391.58	0.02737	3391.58	0.01904	3391.58	0.01642			3391.57	0.0076	3391.57	0.01155	3391.57	0.01153	3391.57	0.01722	3391.57	0.00745	3391.57	0.00732	3391.57	0.01663	3391.57	0.00858	3391.57	0.00831
3390.62	0.02742	3390.62	0.01908	3390.62	0.01646			3390.6	0.00761	3390.6	0.01161	3390.6	0.01157	3390.6	0.0172	3390.6	0.00745	3390.6	0.00728	3390.6	0.0167	3390.6	0.00861	3390.6	0.0083
3389.65	0.02748	3389.65	0.01913	3389.65	0.01649			3389.64	0.00763	3389.64	0.01167	3389.64	0.0116	3389.64	0.01719	3389.64	0.00747	3389.64	0.00725	3389.64	0.01678	3389.64	0.00861	3389.64	0.00828
3388.69	0.02753	3388.69	0.01917	3388.69	0.01653			3388.67	0.00764	3388.67	0.0117	3388.67	0.01161	3388.67	0.0172	3388.67	0.00749	3388.67	0.00723	3388.67	0.01684	3388.67	0.00858	3388.67	0.00827
3387.72	0.02759	3387.72	0.01922	3387.72	0.01657			3387.71	0.00766	3387.71	0.0117	3387.71	0.01162	3387.71	0.01723	3387.71	0.00752	3387.71	0.00724	3387.71	0.01689	3387.71	0.00854	3387.71	0.00827
3386.76	0.02764	3386.76	0.01927	3386.76	0.01661			3386.75	0.00767	3386.75	0.01167	3386.75	0.01163	3386.75	0.01726	3386.75	0.00755	3386.75	0.00728	3386.75	0.01692	3386.75	0.00848	3386.75	0.00826
3385.79	0.0277	3385.79	0.01931	3385.79	0.01665			3385.78	0.00769	3385.78	0.01163	3385.78	0.01165	3385.78	0.01729	3385.78	0.00758	3385.78	0.00735	3385.78	0.01691	3385.78	0.00842	3385.78	0.00826
3384.83	0.02775	3384.83	0.01936	3384.83	0.01668			3384.82	0.00772	3384.82	0.01161	3384.82	0.01168	3384.82	0.01733	3384.82	0.00762	3384.82	0.00743	3384.82	0.01688	3384.82	0.00837	3384.82	0.00825
3383.87	0.02781	3383.87	0.0194	3383.87	0.01671			3383.85	0.00776	3383.85	0.0116	3383.85	0.01171	3383.85	0.01738	3383.85	0.00765	3383.85	0.00753	3383.85	0.01683	3383.85	0.00835	3383.85	0.00825
3382.9	0.02786	3382.9	0.01945	3382.9	0.01674			3382.89	0.00778	3382.89	0.0116	3382.89	0.01173	3382.89	0.01743	3382.89	0.00767	3382.89	0.00762	3382.89	0.0168	3382.89	0.00835	3382.89	0.00826
3381.94	0.02792	3381.94	0.01949	3381.94	0.01678			3381.92	0.0078	3381.92	0.01161	3381.92	0.01172	3381.92	0.01749	3381.92	0.0077	3381.92	0.0077	3381.92	0.01678	3381.92	0.0084	3381.92	0.00827
3380.97	0.02797	3380.97	0.01953	3380.97	0.01681			3380.96	0.00781	3380.96	0.01162	3380.96	0.01171	3380.96	0.01754	3380.96	0.00772	3380.96	0.00774	3380.96	0.01681	3380.96	0.00848	3380.96	0.0083
3380.01	0.02802	3380.01	0.01956	3380.01	0.01684			3379.99	0.00781	3379.99	0.01162	3379.99	0.01171	3379.99	0.01756	3379.99	0.00773	3379.99	0.00773	3379.99	0.01687	3379.99	0.00858	3379.99	0.00835
3379.04	0.02807	3379.04	0.0196	3379.04	0.01687			3379.03	0.0078	3379.03	0.01164	3379.03	0.01173	3379.03	0.01756	3379.03	0.00773	3379.03	0.0077	3379.03	0.01697	3379.03	0.0087	3379.03	0.00842
3378.08	0.02812	3378.08	0.01964	3378.08	0.0169			3378.07	0.0078	3378.07	0.01166	3378.07	0.01177	3378.07	0.01754	3378.07	0.00772	3378.07	0.00764	3378.07	0.01708	3378.07	0.00881	3378.07	0.00849
3377.12	0.02816	3377.12	0.01967	3377.12	0.01694			3377.1	0.00781	3377.1	0.01168	3377.1	0.01182	3377.1	0.01752	3377.1	0.0077	3377.1	0.00758	3377.1	0.01717	3377.1	0.00889	3377.1	0.00855
3376.15	0.02821	3376.15	0.01971	3376.15	0.01697			3376.14	0.00782	3376.14	0.01171	3376.14	0.01188	3376.14	0.01751	3376.14	0.00769	3376.14	0.00754	3376.14	0.01721	3376.14	0.00895	3376.14	0.00858
3375.19	0.02825	3375.19	0.01974	3375.19	0.01701			3375.17	0.00785	3375.17	0.01172	3375.17	0.01194	3375.17	0.01753	3375.17	0.00768	3375.17	0.00753	3375.17	0.01722	3375.17	0.00899	3375.17	0.00858
3374.22	0.0283	3374.22	0.01978	3374.22	0.01705			3374.21	0.0079	3374.21	0.01173	3374.21	0.01201	3374.21	0.01758	3374.21	0.00769	3374.21	0.00755	3374.21	0.01721	3374.21	0.00902	3374.21	0.00857
3373.26	0.02834	3373.26	0.01981	3373.26	0.01708			3373.24	0.00795	3373.24	0.01174	3373.24	0.01207	3373.24	0.01766	3373.24	0.00771	3373.24	0.0076	3373.24	0.0172	3373.24	0.00904	3373.24	0.00857
3372.29	0.02838	3372.29	0.01985	3372.29	0.01711			3372.28	0.00802	3372.28	0.01174	3372.28	0.0121	3372.28	0.01774	3372.28	0.00774	3372.28	0.00765	3372.28	0.01723	3372.28	0.00905	3372.28	0.00859
3371.33	0.02843	3371.33	0.01988	3371.33	0.01715			3371.32	0.00807	3371.32	0.01174	3371.32	0.01209	3371.32	0.01781	3371.32	0.00777	3371.32	0.00771	3371.32	0.01728	3371.32	0.00903	3371.32	0.00863
3370.37	0.02847	3370.37	0.01992	3370.37	0.01718			3370.35	0.0081	3370.35	0.01174	3370.35	0.01204	3370.35	0.01786	3370.35	0.0078	3370.35	0.00775	3370.35	0.01735	3370.35	0.00901	3370.35	0.00866
3369.4	0.02851	3369.4	0.01995	3369.4	0.01721			3369.39	0.00811	3369.39	0.01174	3369.39	0.01198	3369.39	0.01788	3369.39	0.00781	3369.39	0.00776	3369.39	0.01741	3369.39	0.00897	3369.39	0.00867
3368.44	0.02856	3368.44	0.01999	3368.44	0.01724			3368.42	0.0081	3368.42	0.01175	3368.42	0.01193	3368.42	0.01789	3368.42	0.00782	3368.42	0.00775	3368.42	0.01744	3368.42	0.00894	3368.42	0.00866
3367.47	0.0286	3367.47	0.02002	3367.47	0.01727			3367.46	0.0081	3367.46	0.01178	3367.46	0.01191	3367.46	0.01789	3367.46	0.00782	3367.46	0.0077	3367.46	0.01744	3367.46	0.00893	3367.46	0.00864
3366.51	0.02864	3366.51	0.02005	3366.51	0.0173			3366.49	0.00811	3366.49	0.01184	3366.49	0.01193	3366.49	0.01789	3366.49	0.00781	3366.49	0.00763	3366.49	0.01742	3366.49	0.00894	3366.49	0.00862
3365.54	0.02869	3365.54	0.02008	3365.54	0.01733			3365.53	0.00813	3365.53	0.0119	3365.53	0.01197	3365.53	0.0179	3365.53	0.00782	3365.53	0.00758	3365.53	0.01741	3365.53	0.00896	3365.53	0.00861
3364.58	0.02873	3364.58	0.02011	3364.58	0.01736			3364.57	0.00817	3364.57	0.01196	3364.57	0.01201	3364.57	0.01793	3364.57	0.00785	3364.57	0.00758	3364.57	0.01745	3364.57	0.00902	3364.57	0.00863
3363.62	0.02878	3363.62	0.02014	3363.62	0.01739			3363.6	0.0082	3363.6	0.01201	3363.6	0.01205	3363.6	0.01799	3363.6	0.00789	3363.6	0.00762	3363.6	0.01754	3363.6	0.00909	3363.6	0.00867
3362.65	0.02882	3362.65	0.02017	3362.65	0.01742			3362.64	0.00819	3362.64	0.01204	3362.64	0.01209	3362.64	0.01806	3362.64	0.00794	3362.64	0.00769	3362.64	0.01765	3362.64	0.00918	3362.64	0.00875
3361.69	0.02886	3361.69	0.02019	3361.69	0.01744			3361.67	0.00816	3361.67	0.01207	3361.67	0.01213	3361.67	0.01813	3361.67	0.00798	3361.67	0.00777	3361.67	0.01776	3361.67	0.00926	3361.67	0.00885
3360.72	0.02889	3360.72	0.02023	3360.72	0.01747			3360.71	0.0081	3360.71	0.01208	3360.71	0.01216	3360.71	0.01818	3360.71	0.008	3360.71	0.00783	3360.71	0.01782	3360.71	0.00931	3360.71	0.00894
3359.76	0.02893	3359.76	0.02026	3359.76	0.0175			3359.74	0.00803	3359.74	0.01209	3359.74	0.01218	3359.74	0.01821	3359.74	0.008	3359.74	0.00786	3359.74	0.01783	3359.74	0.00931	3359.74	0.00901
3358.79	0.02896	3358.79	0.02029	3358.79	0.01752			3358.78	0.00798	3358.78	0.01209	3358.78	0.01217	3358.78	0.01823	3358.78	0.008	3358.78	0.00788	3358.78	0.01781	3358.78	0.00928	3358.78	0.00904
3357.83	0.029	3357.83	0.02033	3357.83	0.01755			3357.81	0.00796	3357.81	0.01207	3357.81	0.01214	3357.81	0.01825	3357.81	0.00801	3357.81	0.00789	3357.81	0.01779	3357.81	0.00923	3357.81	0.00905
3356.86	0.02903	3356.86	0.02036	3356.86	0.01757			3356.85	0.00798	3356.85	0.01206	3356.85	0.01211	3356.85	0.01827	3356.85	0.00801	3356.85	0.0079	3356.85	0.01779	3356.85	0.00919	3356.85	0.00907
3355.9	0.02906	3355.9	0.0204	3355.9	0.0176			3355.89	0.00801	3355.89	0.01206	3355.89	0.01209	3355.89	0.0183	3355.89	0.00802	3355.89	0.00792	3355.89	0.01781	3355.89	0.00918	3355.89	0.00911
3354.94	0.02909	3354.94	0.02043	3354.94	0.01763			3354.92	0.00806	3354.92	0.01208	3354.92	0.01209	3354.92	0.01832	3354.92	0.00804	3354.92	0.00794	3354.92	0.01784	3354.92	0.00919	3354.92	0.00916
3353.97	0.02912	3353.97	0.02047	3353.97	0.01765			3353.96	0.00809	3353.96	0.01213	3353.96	0.01211	3353.96	0.01833	3353.96	0.00807	3353.96	0.00797	3353.96	0.01788	3353.96	0.00922	3353.96	0.00921
3353.01	0.02916	3353.01	0.0205	3353.01	0.01768			3352.99	0.00812	3352.99	0.01219	3352.99	0.01215	3352.99	0.01835	3352.99	0.00811	3352.99	0.00802	3352.99	0.01791	3352.99	0.00925	3352.99	0.00924
3352.04	0.02919	3352.04	0.02054	3352.04	0.01771			3352.03	0.00814	3352.03	0.01224	3352.03	0.0122	3352.03	0.01838	3352.03	0.00816	3352.03	0.00807	3352.03	0.01795	3352.03	0.0093	3352.03	0.00925
3351.08	0.02923	3351.08	0.02057	3351.08	0.01774			3351.06	0.00817	3351.06	0.01226	3351.06	0.01225	3351.06	0.01841	3351.06	0.00821	3351.06	0.00814	3351.06	0.018	3351.06	0.00937	3351.06	0.00926
3350.11	0.02926	3350.11	0.0206	3350.11	0.01776			3350.1	0.0082	3350.1	0.01225	3350.1	0.01228	3350.1	0.01844	3350.1	0.00826	3350.1	0.0082	3350.1	0.01805	3350.1	0.00944	3350.1	0.00925
3349.15	0.0293	3349.15	0.02062	3349.15	0.01779			3349.14	0.00821	3349.14	0.01223	3349.14	0.0123	3349.14	0.01847	3349.14	0.00829	3349.14	0.00827	3349.14	0.0181	3349.14	0.00952	3349.14	0.00924
3348.19	0.02934	3348.19	0.02065	3348.19	0.01782			3348.17	0.00821	3348.17	0.01221	3348.17	0.01233	3348.17	0.01851	3348.17	0.00834	3348.17	0.00833	3348.17	0.01812	3348.17	0.00959	3348.17	0.00924
3347.22	0.02938	3347.22	0.02067	3347.22	0.01785			3347.21	0.0082	3347.21	0.0122	3347.21	0.01236	3347.21	0.01855	3347.21	0.00839	3347.21	0.00839	3347.21	0.01813	3347.21	0.00963	3347.21	0.00925
3346.26	0.02942	3346.26	0.0207	3346.26	0.01788			3346.24	0.00819	3346.24	0.01222	3346.24	0.01239	3346.24	0.01859	3346.24	0.00844	3346.24	0.00845	3346.24	0.01814	3346.24	0.00968	3346.24	0.00929
3345.29	0.02946	3345.29	0.02073	3345.29	0.0179			3345.28	0.00819	3345.28	0.01226	3345.28	0.01243	3345.28	0.01865	3345.28	0.0085	3345.28	0.00849	3345.28	0.01816	3345.28	0.00972	3345.28	0.00935
3344.33	0.0295	3344.33	0.02075	3344.33	0.01793			3344.31	0.0082	3344.31	0.01229	3344.31	0.01246	3344.31	0.01872	3344.31	0.00854	3344.31	0.00852	3344.31	0.0182	3344.31	0.00977	3344.31	0.00943
3343.36	0.02954	3343.36	0.02078	3343.36	0.01796			3343.35	0.0082	3343.35	0.01232	3343.35	0.01247	3343.35	0.01878	3343.35	0.00858	3343.35	0.00852	3343.35	0.01826	3343.35	0.0098	3343.35	0.00951
3342.4	0.02958	3342.4	0.02081	3342.4	0.01798			3342.39	0.00822	3342.39	0.01235	3342.39	0.01249	3342.39	0.01884	3342.39	0.00862	3342.39	0.00851	3342.39	0.01832	3342.39	0.00981	3342.39	0.00957
3341.44	0.02962	3341.44	0.02084	3341.44	0.018			3341.42	0.00825	3341.42	0.01238	3341.42	0.01251	3341.42	0.01888	3341.42	0.00865	3341.42	0.0085	3341.42	0.01838	3341.42	0.00982	3341.42	0.00962
3340.47	0.02966	3340.47	0.02087	3340.47	0.01803			3340.46	0.00829	3340.46	0.0124	3340.46	0.01254	3340.46	0.0189	3340.46	0.00868	3340.46	0.00848	3340.46	0.01842	3340.46	0.00983	3340.46	0.00967
3339.51	0.02969	3339.51	0.0209	3339.51	0.01805			3339.49	0.00835	3339.49	0.01242	3339.49	0.01258	3339.49	0.0189	3339.49	0.0087	3339.49	0.00848	3339.49	0.01845	3339.49	0.00986	3339.49	0.00972
3338.54	0.02973	3338.54	0.02093	3338.54	0.01808			3338.53	0.0084	3338.53	0.01244	3338.53	0.01261	3338.53	0.0189	3338.53	0.00872	3338.53	0.0085	3338.53	0.01848	3338.53	0.00992	3338.53	0.00979
3337.58	0.02977	3337.58	0.02095	3337.58	0.0181			3337.56	0.00844	3337.56	0.01246	3337.56	0.01265	3337.56	0.0189	3337.56	0.00874	3337.56	0.00854	3337.56	0.01853	3337.56	0.01001	3337.56	0.00987
3336.61	0.0298	3336.61	0.02098	3336.61	0.01813			3336.6	0.00847	3336.6	0.0125	3336.6	0.0127	3336.6	0.0189	3336.6	0.00876	3336.6	0.0086	3336.6	0.0186	3336.6	0.01013	3336.6	0.00997
3335.65	0.02983	3335.65	0.02101	3335.65	0.01815			3335.64	0.00849	3335.64	0.01256	3335.64	0.01275	3335.64	0.01893	3335.64	0.00879	3335.64	0.00869	3335.64	0.0187	3335.64	0.01027	3335.64	0.01009
3334.68	0.02986	3334.68	0.02103	3334.68	0.01818			3334.67	0.00849	3334.67	0.01264	3334.67	0.01281	3334.67	0.01899	3334.67	0.00884	3334.67	0.00878	3334.67	0.01881	3334.67	0.01042	3334.67	0.0102
3333.72	0.0299	3333.72	0.02106	3333.72	0.01821			3333.71	0.00848	3333.71	0.01274	3333.71	0.01286	3333.71	0.01906	3333.71	0.0089	3333.71	0.00888	3333.71	0.0189	3333.71	0.01055	3333.71	0.01031
3332.76	0.02993	3332.76	0.02108	3332.76	0.01823			3332.74	0.00844	3332.74	0.01283	3332.74	0.01292	3332.74	0.01913	3332.74	0.00898	3332.74	0.00896	3332.74	0.01896	3332.74	0.01064	3332.74	0.0104
3331.79	0.02996	3331.79	0.02111	3331.79	0.01826			3331.78	0.00839	3331.78	0.0129	3331.78	0.01296	3331.78	0.01918	3331.78	0.00904	3331.78	0.00902	3331.78	0.01898	3331.78	0.01067	3331.78	0.01048
3330.83	0.02998	3330.83	0.02113	3330.83	0.01829			3330.81	0.00834	3330.81	0.01295	3330.81	0.013	3330.81	0.01921	3330.81	0.00908	3330.81	0.00905	3330.81	0.01899	3330.81	0.01068	3330.81	0.01054
3329.86	0.03002	3329.86	0.02115	3329.86	0.01831			3329.85	0.00832	3329.85	0.01298	3329.85	0.01304	3329.85	0.01922	3329.85	0.0091	3329.85	0.00905	3329.85	0.01901	3329.85	0.01069	3329.85	0.01061
3328.9	0.03005	3328.9	0.02118	3328.9	0.01834			3328.88	0.00833	3328.88	0.01301	3328.88	0.01307	3328.88	0.01922	3328.88	0.00909	3328.88	0.00904	3328.88	0.01906	3328.88	0.01073	3328.88	0.01068
3327.93	0.03008	3327.93	0.0212	3327.93	0.01836			3327.92	0.00837	3327.92	0.01304	3327.92	0.0131	3327.92	0.01922	3327.92	0.00909	3327.92	0.00904	3327.92	0.01913	3327.92	0.01081	3327.92	0.01075
3326.97	0.03012	3326.97	0.02123	3326.97	0.01838			3326.96	0.00842	3326.96	0.01309	3326.96	0.01314	3326.96	0.01923	3326.96	0.00911	3326.96	0.00906	3326.96	0.01921	3326.96	0.01092	3326.96	0.01083
3326.01	0.03015	3326.01	0.02126	3326.01	0.0184			3325.99	0.00847	3325.99	0.01315	3325.99	0.01319	3325.99	0.01926	3325.99	0.00917	3325.99	0.00912	3325.99	0.01929	3325.99	0.01103	3325.99	0.01091
3325.04	0.03019	3325.04	0.02129	3325.04	0.01843			3325.03	0.00851	3325.03	0.01321	3325.03	0.01325	3325.03	0.01931	3325.03	0.00926	3325.03	0.00921	3325.03	0.01937	3325.03	0.01114	3325.03	0.011
3324.08	0.03023	3324.08	0.02132	3324.08	0.01845			3324.06	0.00855	3324.06	0.01325	3324.06	0.01332	3324.06	0.01938	3324.06	0.00937	3324.06	0.00931	3324.06	0.01945	3324.06	0.01124	3324.06	0.01109
3323.11	0.03026	3323.11	0.02135	3323.11	0.01848			3323.1	0.00858	3323.1	0.01328	3323.1	0.01338	3323.1	0.01945	3323.1	0.00949	3323.1	0.00941	3323.1	0.01952	3323.1	0.01134	3323.1	0.01119
3322.15	0.0303	3322.15	0.02138	3322.15	0.01851			3322.13	0.00861	3322.13	0.01329	3322.13	0.01343	3322.13	0.01953	3322.13	0.0096	3322.13	0.00952	3322.13	0.01959	3322.13	0.01144	3322.13	0.01129
3321.18	0.03033	3321.18	0.02141	3321.18	0.01854			3321.17	0.00864	3321.17	0.01329	3321.17	0.01347	3321.17	0.01963	3321.17	0.00972	3321.17	0.00962	3321.17	0.01967	3321.17	0.01155	3321.17	0.01137
3320.22	0.03037	3320.22	0.02144	3320.22	0.01857			3320.21	0.00866	3320.21	0.01331	3320.21	0.01351	3320.21	0.01975	3320.21	0.00984	3320.21	0.00971	3320.21	0.01975	3320.21	0.01167	3320.21	0.01146
3319.26	0.0304	3319.26	0.02147	3319.26	0.0186			3319.24	0.00868	3319.24	0.01335	3319.24	0.01355	3319.24	0.01986	3319.24	0.00994	3319.24	0.00978	3319.24	0.01985	3319.24	0.01179	3319.24	0.01155
3318.29	0.03043	3318.29	0.02149	3318.29	0.01864			3318.28	0.00868	3318.28	0.01339	3318.28	0.01359	3318.28	0.01995	3318.28	0.01002	3318.28	0.00983	3318.28	0.01997	3318.28	0.01192	3318.28	0.01165
3317.33	0.03046	3317.33	0.02152	3317.33	0.01867			3317.31	0.00866	3317.31	0.01343	3317.31	0.01363	3317.31	0.02001	3317.31	0.01008	3317.31	0.00984	3317.31	0.02009	3317.31	0.01203	3317.31	0.01176
3316.36	0.03049	3316.36	0.02154	3316.36	0.0187			3316.35	0.00864	3316.35	0.01348	3316.35	0.01365	3316.35	0.02002	3316.35	0.01011	3316.35	0.00984	3316.35	0.0202	3316.35	0.01213	3316.35	0.01187
3315.4	0.03052	3315.4	0.02157	3315.4	0.01873			3315.38	0.00863	3315.38	0.01354	3315.38	0.01368	3315.38	0.02	3315.38	0.01013	3315.38	0.00983	3315.38	0.02029	3315.38	0.01223	3315.38	0.01196
3314.43	0.03055	3314.43	0.02159	3314.43	0.01876			3314.42	0.00865	3314.42	0.01365	3314.42	0.01373	3314.42	0.01997	3314.42	0.01015	3314.42	0.00985	3314.42	0.02034	3314.42	0.01232	3314.42	0.01204
3313.47	0.03059	3313.47	0.02161	3313.47	0.01879			3313.46	0.0087	3313.46	0.01378	3313.46	0.01381	3313.46	0.01997	3313.46	0.01019	3313.46	0.00991	3313.46	0.02038	3313.46	0.01242	3313.46	0.01212
3312.51	0.03063	3312.51	0.02164	3312.51	0.01881			3312.49	0.00876	3312.49	0.01394	3312.49	0.01392	3312.49	0.01999	3312.49	0.01025	3312.49	0.01001	3312.49	0.02045	3312.49	0.01253	3312.49	0.01221
3311.54	0.03066	3311.54	0.02166	3311.54	0.01884			3311.53	0.00882	3311.53	0.01408	3311.53	0.01403	3311.53	0.02004	3311.53	0.01032	3311.53	0.01013	3311.53	0.02054	3311.53	0.01265	3311.53	0.01234
3310.58	0.0307	3310.58	0.02169	3310.58	0.01886			3310.56	0.00886	3310.56	0.0142	3310.56	0.01413	3310.56	0.02011	3310.56	0.0104	3310.56	0.01028	3310.56	0.02066	3310.56	0.01277	3310.56	0.01248
3309.61	0.03074	3309.61	0.02171	3309.61	0.01888			3309.6	0.00888	3309.6	0.01428	3309.6	0.01422	3309.6	0.02018	3309.6	0.01048	3309.6	0.01042	3309.6	0.02078	3309.6	0.0129	3309.6	0.01265
3308.65	0.03078	3308.65	0.02174	3308.65	0.01889			3308.63	0.00889	3308.63	0.01432	3308.63	0.0143	3308.63	0.02025	3308.63	0.01056	3308.63	0.01056	3308.63	0.02089	3308.63	0.01304	3308.63	0.01282
3307.68	0.03081	3307.68	0.02177	3307.68	0.01891			3307.67	0.00889	3307.67	0.01433	3307.67	0.01436	3307.67	0.0203	3307.67	0.01065	3307.67	0.01069	3307.67	0.02097	3307.67	0.01317	3307.67	0.01299
3306.72	0.03085	3306.72	0.0218	3306.72	0.01893			3306.71	0.00887	3306.71	0.01435	3306.71	0.0144	3306.71	0.02035	3306.71	0.01075	3306.71	0.01082	3306.71	0.02105	3306.71	0.01332	3306.71	0.01316
3305.75	0.03088	3305.75	0.02183	3305.75	0.01894			3305.74	0.00885	3305.74	0.01438	3305.74	0.01443	3305.74	0.0204	3305.74	0.01086	3305.74	0.01094	3305.74	0.02113	3305.74	0.01348	3305.74	0.01334
3304.79	0.03092	3304.79	0.02186	3304.79	0.01896			3304.78	0.00882	3304.78	0.01445	3304.78	0.01445	3304.78	0.02045	3304.78	0.01095	3304.78	0.01102	3304.78	0.02122	3304.78	0.01366	3304.78	0.01351
3303.83	0.03095	3303.83	0.02189	3303.83	0.01898			3303.81	0.00883	3303.81	0.01455	3303.81	0.0145	3303.81	0.02051	3303.81	0.01103	3303.81	0.01107	3303.81	0.02133	3303.81	0.01383	3303.81	0.01367
3302.86	0.03099	3302.86	0.02192	3302.86	0.019			3302.85	0.00887	3302.85	0.01466	3302.85	0.01458	3302.85	0.02057	3302.85	0.01109	3302.85	0.0111	3302.85	0.02143	3302.85	0.01398	3302.85	0.01381
3301.9	0.03102	3301.9	0.02195	3301.9	0.01903			3301.88	0.00895	3301.88	0.01476	3301.88	0.01469	3301.88	0.02064	3301.88	0.01114	3301.88	0.01114	3301.88	0.02153	3301.88	0.0141	3301.88	0.01392
3300.93	0.03106	3300.93	0.02198	3300.93	0.01906			3300.92	0.00903	3300.92	0.01486	3300.92	0.01482	3300.92	0.02072	3300.92	0.01119	3300.92	0.0112	3300.92	0.02161	3300.92	0.01418	3300.92	0.01403
3299.97	0.03109	3299.97	0.022	3299.97	0.01909			3299.95	0.00912	3299.95	0.01494	3299.95	0.01497	3299.95	0.02079	3299.95	0.01125	3299.95	0.01129	3299.95	0.0217	3299.95	0.01425	3299.95	0.01413
3299	0.03112	3299	0.02203	3299	0.01912			3298.99	0.00919	3298.99	0.01502	3298.99	0.01511	3298.99	0.02084	3298.99	0.01133	3298.99	0.01139	3298.99	0.02181	3298.99	0.01434	3298.99	0.01423
3298.04	0.03116	3298.04	0.02205	3298.04	0.01916			3298.03	0.00925	3298.03	0.01511	3298.03	0.01525	3298.03	0.02089	3298.03	0.01141	3298.03	0.0115	3298.03	0.02193	3298.03	0.01446	3298.03	0.01435
3297.08	0.0312	3297.08	0.02208	3297.08	0.01919			3297.06	0.00928	3297.06	0.01519	3297.06	0.01537	3297.06	0.02094	3297.06	0.0115	3297.06	0.01159	3297.06	0.02206	3297.06	0.0146	3297.06	0.01447
3296.11	0.03123	3296.11	0.0221	3296.11	0.01923			3296.1	0.00929	3296.1	0.01526	3296.1	0.01547	3296.1	0.02098	3296.1	0.0116	3296.1	0.01165	3296.1	0.02218	3296.1	0.01475	3296.1	0.01459
3295.15	0.03127	3295.15	0.02213	3295.15	0.01926			3295.13	0.00927	3295.13	0.01533	3295.13	0.01554	3295.13	0.02104	3295.13	0.01172	3295.13	0.01171	3295.13	0.02228	3295.13	0.01489	3295.13	0.01472
3294.18	0.03131	3294.18	0.02216	3294.18	0.01929			3294.17	0.00925	3294.17	0.01538	3294.17	0.01558	3294.17	0.0211	3294.17	0.01185	3294.17	0.01175	3294.17	0.02237	3294.17	0.01502	3294.17	0.01484
3293.22	0.03134	3293.22	0.02219	3293.22	0.01932			3293.2	0.00924	3293.2	0.01543	3293.2	0.01561	3293.2	0.02117	3293.2	0.01199	3293.2	0.01181	3293.2	0.02245	3293.2	0.01513	3293.2	0.01496
3292.25	0.03138	3292.25	0.02222	3292.25	0.01935			3292.24	0.00926	3292.24	0.01548	3292.24	0.01563	3292.24	0.02125	3292.24	0.01212	3292.24	0.01188	3292.24	0.02255	3292.24	0.01524	3292.24	0.01506
3291.29	0.03141	3291.29	0.02225	3291.29	0.01937			3291.28	0.00929	3291.28	0.01554	3291.28	0.01567	3291.28	0.02131	3291.28	0.01222	3291.28	0.01195	3291.28	0.02264	3291.28	0.01537	3291.28	0.01514
3290.33	0.03145	3290.33	0.02228	3290.33	0.0194			3290.31	0.00932	3290.31	0.01561	3290.31	0.01572	3290.31	0.02137	3290.31	0.01229	3290.31	0.01202	3290.31	0.02275	3290.31	0.01552	3290.31	0.01522
3289.36	0.03148	3289.36	0.02231	3289.36	0.01942			3289.35	0.00933	3289.35	0.01569	3289.35	0.01577	3289.35	0.02142	3289.35	0.01232	3289.35	0.01207	3289.35	0.02287	3289.35	0.01569	3289.35	0.0153
3288.4	0.03152	3288.4	0.02234	3288.4	0.01944			3288.38	0.0093	3288.38	0.01576	3288.38	0.01582	3288.38	0.02147	3288.38	0.01234	3288.38	0.01212	3288.38	0.02299	3288.38	0.01586	3288.38	0.01541
3287.43	0.03155	3287.43	0.02237	3287.43	0.01946			3287.42	0.00926	3287.42	0.01582	3287.42	0.01587	3287.42	0.02153	3287.42	0.01235	3287.42	0.01215	3287.42	0.02309	3287.42	0.01599	3287.42	0.01553
3286.47	0.03158	3286.47	0.02239	3286.47	0.01948			3286.45	0.00923	3286.45	0.01587	3286.45	0.01592	3286.45	0.02159	3286.45	0.01236	3286.45	0.01219	3286.45	0.02317	3286.45	0.01608	3286.45	0.01565
3285.5	0.03162	3285.5	0.02242	3285.5	0.0195			3285.49	0.00924	3285.49	0.01591	3285.49	0.01598	3285.49	0.02164	3285.49	0.01238	3285.49	0.01222	3285.49	0.0232	3285.49	0.01612	3285.49	0.01574
3284.54	0.03165	3284.54	0.02244	3284.54	0.01952			3284.53	0.00928	3284.53	0.01598	3284.53	0.01606	3284.53	0.02167	3284.53	0.01238	3284.53	0.01225	3284.53	0.02319	3284.53	0.01611	3284.53	0.01579
3283.57	0.03168	3283.57	0.02246	3283.57	0.01955			3283.56	0.00935	3283.56	0.01607	3283.56	0.01614	3283.56	0.02167	3283.56	0.01238	3283.56	0.01225	3283.56	0.02318	3283.56	0.01606	3283.56	0.01579
3282.61	0.03171	3282.61	0.02248	3282.61	0.01957			3282.6	0.00944	3282.6	0.01618	3282.6	0.01624	3282.6	0.02165	3282.6	0.01235	3282.6	0.01225	3282.6	0.02318	3282.6	0.01599	3282.6	0.01577
3281.65	0.03174	3281.65	0.0225	3281.65	0.01959			3281.63	0.00952	3281.63	0.01628	3281.63	0.01634	3281.63	0.02162	3281.63	0.01232	3281.63	0.01224	3281.63	0.0232	3281.63	0.01594	3281.63	0.01575
3280.68	0.03177	3280.68	0.02252	3280.68	0.01961			3280.67	0.00959	3280.67	0.01636	3280.67	0.01644	3280.67	0.0216	3280.67	0.01229	3280.67	0.01224	3280.67	0.02325	3280.67	0.01591	3280.67	0.01575
3279.72	0.03181	3279.72	0.02254	3279.72	0.01963			3279.7	0.00966	3279.7	0.01641	3279.7	0.01652	3279.7	0.02161	3279.7	0.01227	3279.7	0.01225	3279.7	0.02332	3279.7	0.01591	3279.7	0.01579
3278.75	0.03184	3278.75	0.02256	3278.75	0.01965			3278.74	0.00971	3278.74	0.01643	3278.74	0.01659	3278.74	0.02165	3278.74	0.01228	3278.74	0.01227	3278.74	0.0234	3278.74	0.01592	3278.74	0.01584
3277.79	0.03186	3277.79	0.02258	3277.79	0.01967			3277.78	0.00974	3277.78	0.01643	3277.78	0.01661	3277.78	0.02172	3277.78	0.0123	3277.78	0.0123	3277.78	0.02347	3277.78	0.01594	3277.78	0.01588
3276.82	0.03189	3276.82	0.0226	3276.82	0.01968			3276.81	0.00975	3276.81	0.0164	3276.81	0.01659	3276.81	0.02179	3276.81	0.01235	3276.81	0.01232	3276.81	0.02353	3276.81	0.01594	3276.81	0.01588
3275.86	0.03191	3275.86	0.02263	3275.86	0.0197			3275.85	0.00976	3275.85	0.01636	3275.85	0.01655	3275.85	0.02186	3275.85	0.0124	3275.85	0.01233	3275.85	0.02356	3275.85	0.01592	3275.85	0.01585
3274.9	0.03194	3274.9	0.02265	3274.9	0.01971			3274.88	0.00976	3274.88	0.01629	3274.88	0.0165	3274.88	0.0219	3274.88	0.01242	3274.88	0.01231	3274.88	0.02356	3274.88	0.01588	3274.88	0.01579
3273.93	0.03196	3273.93	0.02268	3273.93	0.01973			3273.92	0.00976	3273.92	0.01624	3273.92	0.01647	3273.92	0.0219	3273.92	0.0124	3273.92	0.01228	3273.92	0.02353	3273.92	0.01583	3273.92	0.01571
3272.97	0.03198	3272.97	0.0227	3272.97	0.01974			3272.95	0.00978	3272.95	0.01621	3272.95	0.01647	3272.95	0.02188	3272.95	0.01236	3272.95	0.01223	3272.95	0.02348	3272.95	0.01578	3272.95	0.01563
3272	0.032	3272	0.02272	3272	0.01976			3271.99	0.0098	3271.99	0.01623	3271.99	0.01649	3271.99	0.02186	3271.99	0.01231	3271.99	0.01218	3271.99	0.02344	3271.99	0.01574	3271.99	0.01558
3271.04	0.03202	3271.04	0.02274	3271.04	0.01978			3271.02	0.00982	3271.02	0.01627	3271.02	0.01651	3271.02	0.02187	3271.02	0.01226	3271.02	0.01214	3271.02	0.02342	3271.02	0.01569	3271.02	0.01554
3270.07	0.03204	3270.07	0.02276	3270.07	0.0198			3270.06	0.00984	3270.06	0.01631	3270.06	0.01652	3270.06	0.0219	3270.06	0.01222	3270.06	0.01211	3270.06	0.02343	3270.06	0.01564	3270.06	0.01551
3269.11	0.03207	3269.11	0.02277	3269.11	0.01982			3269.1	0.00985	3269.1	0.01634	3269.1	0.0165	3269.1	0.02193	3269.1	0.01217	3269.1	0.01208	3269.1	0.02343	3269.1	0.01558	3269.1	0.01547
3268.15	0.03209	3268.15	0.02278	3268.15	0.01984			3268.13	0.00985	3268.13	0.01635	3268.13	0.01647	3268.13	0.02196	3268.13	0.01211	3268.13	0.01204	3268.13	0.0234	3268.13	0.0155	3268.13	0.01541
3267.18	0.03211	3267.18	0.0228	3267.18	0.01985			3267.17	0.00985	3267.17	0.01635	3267.17	0.01644	3267.17	0.02197	3267.17	0.01202	3267.17	0.01198	3267.17	0.02332	3267.17	0.0154	3267.17	0.01531
3266.22	0.03213	3266.22	0.02281	3266.22	0.01987			3266.2	0.00984	3266.2	0.01633	3266.2	0.01639	3266.2	0.02196	3266.2	0.01193	3266.2	0.01189	3266.2	0.0232	3266.2	0.01528	3266.2	0.01517
3265.25	0.03216	3265.25	0.02283	3265.25	0.01989			3265.24	0.00982	3265.24	0.01631	3265.24	0.01634	3265.24	0.02195	3265.24	0.01184	3265.24	0.0118	3265.24	0.02306	3265.24	0.01516	3265.24	0.01501
3264.29	0.03218	3264.29	0.02285	3264.29	0.01991			3264.27	0.0098	3264.27	0.01627	3264.27	0.01629	3264.27	0.02195	3264.27	0.01177	3264.27	0.0117	3264.27	0.02294	3264.27	0.01504	3264.27	0.01485
3263.32	0.0322	3263.32	0.02287	3263.32	0.01992			3263.31	0.00979	3263.31	0.01622	3263.31	0.01623	3263.31	0.02195	3263.31	0.01171	3263.31	0.01163	3263.31	0.02286	3263.31	0.01495	3263.31	0.01471
3262.36	0.03221	3262.36	0.02289	3262.36	0.01994			3262.35	0.00977	3262.35	0.01616	3262.35	0.01617	3262.35	0.02195	3262.35	0.01165	3262.35	0.01158	3262.35	0.02284	3262.35	0.01488	3262.35	0.0146
3261.4	0.03223	3261.4	0.02291	3261.4	0.01995			3261.38	0.00976	3261.38	0.01609	3261.38	0.01613	3261.38	0.02194	3261.38	0.0116	3261.38	0.01156	3261.38	0.02287	3261.38	0.01482	3261.38	0.01452
3260.43	0.03224	3260.43	0.02293	3260.43	0.01997			3260.42	0.00973	3260.42	0.01602	3260.42	0.01608	3260.42	0.02194	3260.42	0.01154	3260.42	0.01154	3260.42	0.02293	3260.42	0.01476	3260.42	0.01446
3259.47	0.03226	3259.47	0.02295	3259.47	0.01998			3259.45	0.0097	3259.45	0.01594	3259.45	0.01601	3259.45	0.02193	3259.45	0.01149	3259.45	0.01152	3259.45	0.02298	3259.45	0.01466	3259.45	0.0144
3258.5	0.03227	3258.5	0.02297	3258.5	0.02			3258.49	0.00967	3258.49	0.01587	3258.49	0.01593	3258.49	0.02192	3258.49	0.01146	3258.49	0.01149	3258.49	0.02299	3258.49	0.01454	3258.49	0.01432
3257.54	0.03229	3257.54	0.02299	3257.54	0.02001			3257.52	0.00967	3257.52	0.01582	3257.52	0.01584	3257.52	0.02189	3257.52	0.01144	3257.52	0.01144	3257.52	0.02294	3257.52	0.0144	3257.52	0.01423
3256.57	0.0323	3256.57	0.023	3256.57	0.02002			3256.56	0.0097	3256.56	0.01576	3256.56	0.01576	3256.56	0.02184	3256.56	0.01143	3256.56	0.01135	3256.56	0.02285	3256.56	0.01427	3256.56	0.01414
3255.61	0.03232	3255.61	0.02302	3255.61	0.02004			3255.6	0.00975	3255.6	0.01571	3255.6	0.01571	3255.6	0.02177	3255.6	0.01141	3255.6	0.01124	3255.6	0.02274	3255.6	0.01416	3255.6	0.01406
3254.64	0.03233	3254.64	0.02303	3254.64	0.02005			3254.63	0.0098	3254.63	0.01566	3254.63	0.01569	3254.63	0.0217	3254.63	0.01136	3254.63	0.01111	3254.63	0.02264	3254.63	0.01409	3254.63	0.014
3253.68	0.03235	3253.68	0.02305	3253.68	0.02007			3253.67	0.00983	3253.67	0.0156	3253.67	0.01568	3253.67	0.02166	3253.67	0.01128	3253.67	0.01099	3253.67	0.02256	3253.67	0.01404	3253.67	0.01394
3252.72	0.03237	3252.72	0.02306	3252.72	0.02009			3252.7	0.00983	3252.7	0.01554	3252.7	0.01567	3252.7	0.02166	3252.7	0.01118	3252.7	0.01088	3252.7	0.02252	3252.7	0.01397	3252.7	0.01386
3251.75	0.03239	3251.75	0.02307	3251.75	0.0201			3251.74	0.00982	3251.74	0.01549	3251.74	0.01564	3251.74	0.0217	3251.74	0.0111	3251.74	0.01081	3251.74	0.0225	3251.74	0.01388	3251.74	0.01376
3250.79	0.03241	3250.79	0.02309	3250.79	0.02012			3250.77	0.00981	3250.77	0.01545	3250.77	0.01561	3250.77	0.02176	3250.77	0.01103	3250.77	0.01078	3250.77	0.02249	3250.77	0.01376	3250.77	0.01365
3249.82	0.03243	3249.82	0.0231	3249.82	0.02013			3249.81	0.00981	3249.81	0.01542	3249.81	0.01558	3249.81	0.02182	3249.81	0.01098	3249.81	0.01076	3249.81	0.02248	3249.81	0.01363	3249.81	0.01355
3248.86	0.03244	3248.86	0.02311	3248.86	0.02014			3248.85	0.00983	3248.85	0.01538	3248.85	0.01555	3248.85	0.02186	3248.85	0.01095	3248.85	0.01075	3248.85	0.02247	3248.85	0.01351	3248.85	0.01347
3247.89	0.03246	3247.89	0.02313	3247.89	0.02016			3247.88	0.00985	3247.88	0.01533	3247.88	0.01551	3247.88	0.02187	3247.88	0.01092	3247.88	0.01074	3247.88	0.02247	3247.88	0.01341	3247.88	0.01339
3246.93	0.03248	3246.93	0.02314	3246.93	0.02017			3246.92	0.00985	3246.92	0.01526	3246.92	0.01546	3246.92	0.02185	3246.92	0.01088	3246.92	0.01073	3246.92	0.02245	3246.92	0.01334	3246.92	0.01332
3245.97	0.03249	3245.97	0.02316	3245.97	0.02018			3245.95	0.00982	3245.95	0.01518	3245.95	0.0154	3245.95	0.02182	3245.95	0.01083	3245.95	0.0107	3245.95	0.02243	3245.95	0.0133	3245.95	0.01322
3245	0.03251	3245	0.02317	3245	0.02019			3244.99	0.00977	3244.99	0.0151	3244.99	0.01534	3244.99	0.02177	3244.99	0.01077	3244.99	0.01066	3244.99	0.02239	3244.99	0.01326	3244.99	0.01312
3244.04	0.03252	3244.04	0.02319	3244.04	0.0202			3244.02	0.00971	3244.02	0.01504	3244.02	0.01529	3244.02	0.02173	3244.02	0.01072	3244.02	0.0106	3244.02	0.02234	3244.02	0.01323	3244.02	0.01301
3243.07	0.03254	3243.07	0.0232	3243.07	0.02021			3243.06	0.00965	3243.06	0.01501	3243.06	0.01525	3243.06	0.02169	3243.06	0.01067	3243.06	0.01054	3243.06	0.02228	3243.06	0.0132	3243.06	0.0129
3242.11	0.03255	3242.11	0.02322	3242.11	0.02022			3242.09	0.00959	3242.09	0.015	3242.09	0.01521	3242.09	0.02167	3242.09	0.01063	3242.09	0.01047	3242.09	0.02223	3242.09	0.01315	3242.09	0.01279
3241.14	0.03256	3241.14	0.02323	3241.14	0.02024			3241.13	0.00955	3241.13	0.015	3241.13	0.01519	3241.13	0.02165	3241.13	0.01058	3241.13	0.0104	3241.13	0.02218	3241.13	0.01308	3241.13	0.01269
3240.18	0.03258	3240.18	0.02324	3240.18	0.02025			3240.17	0.00955	3240.17	0.01501	3240.17	0.01518	3240.17	0.02165	3240.17	0.01052	3240.17	0.01034	3240.17	0.02215	3240.17	0.01301	3240.17	0.01259
3239.22	0.03259	3239.22	0.02326	3239.22	0.02026			3239.2	0.00958	3239.2	0.01501	3239.2	0.01519	3239.2	0.02167	3239.2	0.01045	3239.2	0.01031	3239.2	0.02211	3239.2	0.01293	3239.2	0.01251
3238.25	0.03261	3238.25	0.02327	3238.25	0.02027			3238.24	0.00963	3238.24	0.01502	3238.24	0.0152	3238.24	0.0217	3238.24	0.01039	3238.24	0.01031	3238.24	0.02208	3238.24	0.01285	3238.24	0.01246
3237.29	0.03262	3237.29	0.02328	3237.29	0.02028			3237.27	0.0097	3237.27	0.01504	3237.27	0.01522	3237.27	0.02172	3237.27	0.01035	3237.27	0.01032	3237.27	0.02206	3237.27	0.01278	3237.27	0.01242
3236.32	0.03264	3236.32	0.02329	3236.32	0.02029			3236.31	0.00977	3236.31	0.01505	3236.31	0.01522	3236.31	0.02174	3236.31	0.01035	3236.31	0.01032	3236.31	0.02205	3236.31	0.01271	3236.31	0.01239
3235.36	0.03265	3235.36	0.02331	3235.36	0.0203			3235.34	0.00983	3235.34	0.01506	3235.34	0.01521	3235.34	0.02175	3235.34	0.01037	3235.34	0.01032	3235.34	0.02204	3235.34	0.01262	3235.34	0.01236
3234.39	0.03267	3234.39	0.02332	3234.39	0.02031			3234.38	0.00987	3234.38	0.01505	3234.38	0.01517	3234.38	0.02175	3234.38	0.0104	3234.38	0.0103	3234.38	0.02204	3234.38	0.01253	3234.38	0.01232
3233.43	0.03269	3233.43	0.02333	3233.43	0.02031			3233.42	0.00988	3233.42	0.01501	3233.42	0.01511	3233.42	0.02174	3233.42	0.01043	3233.42	0.01028	3233.42	0.02203	3233.42	0.01244	3233.42	0.01228
3232.46	0.0327	3232.46	0.02334	3232.46	0.02032			3232.45	0.00986	3232.45	0.01496	3232.45	0.01505	3232.45	0.02173	3232.45	0.01043	3232.45	0.01026	3232.45	0.02201	3232.45	0.01236	3232.45	0.01223
3231.5	0.03271	3231.5	0.02335	3231.5	0.02033			3231.49	0.00983	3231.49	0.01489	3231.49	0.01498	3231.49	0.02171	3231.49	0.01041	3231.49	0.01026	3231.49	0.02197	3231.49	0.0123	3231.49	0.01218
3230.54	0.03272	3230.54	0.02336	3230.54	0.02034			3230.52	0.0098	3230.52	0.01482	3230.52	0.01491	3230.52	0.02169	3230.52	0.01037	3230.52	0.01026	3230.52	0.02191	3230.52	0.01226	3230.52	0.01212
3229.57	0.03273	3229.57	0.02337	3229.57	0.02034			3229.56	0.00978	3229.56	0.01476	3229.56	0.01485	3229.56	0.02167	3229.56	0.01032	3229.56	0.01026	3229.56	0.02186	3229.56	0.01223	3229.56	0.01205
3228.61	0.03274	3228.61	0.02338	3228.61	0.02035			3228.59	0.00976	3228.59	0.01473	3228.59	0.01479	3228.59	0.02167	3228.59	0.01027	3228.59	0.01026	3228.59	0.02182	3228.59	0.01221	3228.59	0.01199
3227.64	0.03275	3227.64	0.02339	3227.64	0.02036			3227.63	0.00976	3227.63	0.01472	3227.63	0.01475	3227.63	0.02168	3227.63	0.01024	3227.63	0.01026	3227.63	0.02181	3227.63	0.01221	3227.63	0.01194
3226.68	0.03276	3226.68	0.0234	3226.68	0.02037			3226.67	0.00975	3226.67	0.01472	3226.67	0.01472	3226.67	0.02171	3226.67	0.01024	3226.67	0.01026	3226.67	0.02181	3226.67	0.0122	3226.67	0.01193
3225.71	0.03277	3225.71	0.02341	3225.71	0.02038			3225.7	0.00975	3225.7	0.01473	3225.7	0.01471	3225.7	0.02176	3225.7	0.01025	3225.7	0.01026	3225.7	0.02183	3225.7	0.01218	3225.7	0.01193
3224.75	0.03278	3224.75	0.02343	3224.75	0.02039			3224.74	0.00974	3224.74	0.01474	3224.74	0.01473	3224.74	0.02179	3224.74	0.01027	3224.74	0.01024	3224.74	0.02183	3224.74	0.01214	3224.74	0.01193
3223.79	0.03279	3223.79	0.02344	3223.79	0.0204			3223.77	0.00974	3223.77	0.01475	3223.77	0.01477	3223.77	0.02179	3223.77	0.01028	3223.77	0.01021	3223.77	0.02183	3223.77	0.01209	3223.77	0.0119
3222.82	0.0328	3222.82	0.02345	3222.82	0.02042			3222.81	0.00974	3222.81	0.01474	3222.81	0.01481	3222.81	0.02176	3222.81	0.01026	3222.81	0.01016	3222.81	0.02183	3222.81	0.01203	3222.81	0.01185
3221.86	0.03281	3221.86	0.02347	3221.86	0.02043			3221.84	0.00976	3221.84	0.01473	3221.84	0.01485	3221.84	0.0217	3221.84	0.01022	3221.84	0.01008	3221.84	0.02182	3221.84	0.01199	3221.84	0.01178
3220.89	0.03282	3220.89	0.02348	3220.89	0.02044			3220.88	0.0098	3220.88	0.01472	3220.88	0.01487	3220.88	0.02164	3220.88	0.01017	3220.88	0.01001	3220.88	0.0218	3220.88	0.01197	3220.88	0.01171
3219.93	0.03283	3219.93	0.02348	3219.93	0.02045			3219.92	0.00987	3219.92	0.01471	3219.92	0.01487	3219.92	0.0216	3219.92	0.01012	3219.92	0.00994	3219.92	0.02177	3219.92	0.01195	3219.92	0.01165
3218.96	0.03284	3218.96	0.02349	3218.96	0.02046			3218.95	0.00994	3218.95	0.01471	3218.95	0.01484	3218.95	0.0216	3218.95	0.01007	3218.95	0.0099	3218.95	0.02173	3218.95	0.01193	3218.95	0.01162
3218	0.03285	3218	0.02349	3218	0.02047			3217.99	0.00998	3217.99	0.01469	3217.99	0.01479	3217.99	0.02163	3217.99	0.01004	3217.99	0.00988	3217.99	0.02169	3217.99	0.0119	3217.99	0.01159
3217.04	0.03286	3217.04	0.0235	3217.04	0.02048			3217.02	0.00997	3217.02	0.01466	3217.02	0.01473	3217.02	0.02167	3217.02	0.01002	3217.02	0.00987	3217.02	0.02165	3217.02	0.01186	3217.02	0.01156
3216.07	0.03287	3216.07	0.0235	3216.07	0.02049			3216.06	0.00991	3216.06	0.0146	3216.06	0.01468	3216.06	0.02171	3216.06	0.01	3216.06	0.00988	3216.06	0.02162	3216.06	0.01181	3216.06	0.01154
3215.11	0.03287	3215.11	0.0235	3215.11	0.0205			3215.09	0.00982	3215.09	0.01455	3215.09	0.01465	3215.09	0.02174	3215.09	0.00999	3215.09	0.00989	3215.09	0.0216	3215.09	0.01175	3215.09	0.01151
3214.14	0.03288	3214.14	0.0235	3214.14	0.02051			3214.13	0.00974	3214.13	0.01451	3214.13	0.01464	3214.13	0.02175	3214.13	0.00996	3214.13	0.00989	3214.13	0.02159	3214.13	0.0117	3214.13	0.01149
3213.18	0.03288	3213.18	0.0235	3213.18	0.02051			3213.16	0.00969	3213.16	0.0145	3213.16	0.01465	3213.16	0.02172	3213.16	0.00992	3213.16	0.00988	3213.16	0.02157	3213.16	0.01164	3213.16	0.01145
3212.21	0.03288	3212.21	0.0235	3212.21	0.02052			3212.2	0.00969	3212.2	0.01452	3212.2	0.01468	3212.2	0.02167	3212.2	0.00986	3212.2	0.00986	3212.2	0.02155	3212.2	0.01158	3212.2	0.0114
3211.25	0.03287	3211.25	0.0235	3211.25	0.02052			3211.24	0.00971	3211.24	0.01454	3211.24	0.0147	3211.24	0.02162	3211.24	0.00981	3211.24	0.00984	3211.24	0.02152	3211.24	0.01151	3211.24	0.01133
3210.29	0.03287	3210.29	0.02351	3210.29	0.02053			3210.27	0.00976	3210.27	0.01456	3210.27	0.01471	3210.27	0.02158	3210.27	0.00978	3210.27	0.00982	3210.27	0.0215	3210.27	0.01144	3210.27	0.01125
3209.32	0.03286	3209.32	0.02351	3209.32	0.02053			3209.31	0.0098	3209.31	0.01455	3209.31	0.01471	3209.31	0.02158	3209.31	0.00978	3209.31	0.0098	3209.31	0.02149	3209.31	0.01138	3209.31	0.01116
3208.36	0.03286	3208.36	0.02352	3208.36	0.02053			3208.34	0.00984	3208.34	0.01452	3208.34	0.0147	3208.34	0.02159	3208.34	0.0098	3208.34	0.00978	3208.34	0.02147	3208.34	0.01133	3208.34	0.01108
3207.39	0.03286	3207.39	0.02352	3207.39	0.02053			3207.38	0.00984	3207.38	0.01447	3207.38	0.01469	3207.38	0.02162	3207.38	0.00981	3207.38	0.00976	3207.38	0.02146	3207.38	0.0113	3207.38	0.01103
3206.43	0.03285	3206.43	0.02352	3206.43	0.02053			3206.41	0.00984	3206.41	0.01442	3206.41	0.01467	3206.41	0.02165	3206.41	0.00981	3206.41	0.00973	3206.41	0.02145	3206.41	0.0113	3206.41	0.01101
3205.46	0.03285	3205.46	0.02353	3205.46	0.02053			3205.45	0.00983	3205.45	0.01437	3205.45	0.01464	3205.45	0.02166	3205.45	0.00978	3205.45	0.00969	3205.45	0.02146	3205.45	0.01131	3205.45	0.01101
3204.5	0.03285	3204.5	0.02353	3204.5	0.02054			3204.49	0.00983	3204.49	0.01433	3204.49	0.01459	3204.49	0.02166	3204.49	0.00972	3204.49	0.00964	3204.49	0.02147	3204.49	0.0113	3204.49	0.01102
3203.53	0.03284	3203.53	0.02354	3203.53	0.02054			3203.52	0.00985	3203.52	0.01431	3203.52	0.01453	3203.52	0.02165	3203.52	0.00965	3203.52	0.00959	3203.52	0.02148	3203.52	0.01128	3203.52	0.01101
3202.57	0.03284	3202.57	0.02354	3202.57	0.02054			3202.56	0.00988	3202.56	0.01431	3202.56	0.01446	3202.56	0.02163	3202.56	0.0096	3202.56	0.00955	3202.56	0.02149	3202.56	0.01125	3202.56	0.01098
3201.61	0.03283	3201.61	0.02355	3201.61	0.02055			3201.59	0.00991	3201.59	0.01432	3201.59	0.01441	3201.59	0.02163	3201.59	0.00959	3201.59	0.00954	3201.59	0.02152	3201.59	0.01123	3201.59	0.01094
3200.64	0.03283	3200.64	0.02355	3200.64	0.02055			3200.63	0.00992	3200.63	0.01435	3200.63	0.01437	3200.63	0.02165	3200.63	0.00963	3200.63	0.00956	3200.63	0.02156	3200.63	0.01122	3200.63	0.01091
3199.68	0.03282	3199.68	0.02355	3199.68	0.02056			3199.66	0.00993	3199.66	0.01437	3199.66	0.01433	3199.66	0.0217	3199.66	0.0097	3199.66	0.00962	3199.66	0.02159	3199.66	0.01123	3199.66	0.01091
3198.71	0.03282	3198.71	0.02355	3198.71	0.02056			3198.7	0.00995	3198.7	0.0144	3198.7	0.01429	3198.7	0.02176	3198.7	0.00977	3198.7	0.0097	3198.7	0.02161	3198.7	0.01124	3198.7	0.01093
3197.75	0.03282	3197.75	0.02354	3197.75	0.02057			3197.74	0.00997	3197.74	0.01443	3197.74	0.01428	3197.74	0.0218	3197.74	0.00983	3197.74	0.00976	3197.74	0.0216	3197.74	0.01121	3197.74	0.01094
3196.78	0.03282	3196.78	0.02354	3196.78	0.02057			3196.77	0.01	3196.77	0.01445	3196.77	0.01429	3196.77	0.02181	3196.77	0.00984	3196.77	0.0098	3196.77	0.02153	3196.77	0.01115	3196.77	0.01094
3195.82	0.03281	3195.82	0.02354	3195.82	0.02057			3195.81	0.01002	3195.81	0.01446	3195.81	0.01433	3195.81	0.02179	3195.81	0.00982	3195.81	0.00981	3195.81	0.02145	3195.81	0.01107	3195.81	0.01092
3194.86	0.03281	3194.86	0.02353	3194.86	0.02057			3194.84	0.01002	3194.84	0.01447	3194.84	0.0144	3194.84	0.02175	3194.84	0.00978	3194.84	0.0098	3194.84	0.02137	3194.84	0.01098	3194.84	0.01089
3193.89	0.03281	3193.89	0.02353	3193.89	0.02056			3193.88	0.01001	3193.88	0.01448	3193.88	0.01446	3193.88	0.02173	3193.88	0.00973	3193.88	0.00976	3193.88	0.02133	3193.88	0.01092	3193.88	0.01088
3192.93	0.03281	3192.93	0.02353	3192.93	0.02056			3192.91	0.00999	3192.91	0.01448	3192.91	0.0145	3192.91	0.02173	3192.91	0.00968	3192.91	0.00971	3192.91	0.02134	3192.91	0.01089	3192.91	0.01087
3191.96	0.0328	3191.96	0.02352	3191.96	0.02055			3191.95	0.00996	3191.95	0.01446	3191.95	0.01452	3191.95	0.02176	3191.95	0.00963	3191.95	0.00966	3191.95	0.02138	3191.95	0.01088	3191.95	0.01087
3191	0.03279	3191	0.02352	3191	0.02055			3190.98	0.00993	3190.98	0.01443	3190.98	0.0145	3190.98	0.0218	3190.98	0.00959	3190.98	0.00962	3190.98	0.02144	3190.98	0.01089	3190.98	0.01087
3190.03	0.03278	3190.03	0.02352	3190.03	0.02055			3190.02	0.00991	3190.02	0.01438	3190.02	0.01445	3190.02	0.02183	3190.02	0.00955	3190.02	0.00957	3190.02	0.02147	3190.02	0.01089	3190.02	0.01085
3189.07	0.03278	3189.07	0.02352	3189.07	0.02054			3189.06	0.00991	3189.06	0.01434	3189.06	0.0144	3189.06	0.02183	3189.06	0.0095	3189.06	0.00952	3189.06	0.02148	3189.06	0.01088	3189.06	0.01081
3188.11	0.03277	3188.11	0.02352	3188.11	0.02054			3188.09	0.00992	3188.09	0.01429	3188.09	0.01435	3188.09	0.02181	3188.09	0.00947	3188.09	0.00948	3188.09	0.02146	3188.09	0.01086	3188.09	0.01077
3187.14	0.03276	3187.14	0.02352	3187.14	0.02054			3187.13	0.00994	3187.13	0.01425	3187.13	0.01431	3187.13	0.02179	3187.13	0.00944	3187.13	0.00945	3187.13	0.02143	3187.13	0.01083	3187.13	0.01071
3186.18	0.03275	3186.18	0.02352	3186.18	0.02053			3186.16	0.00996	3186.16	0.01422	3186.16	0.01429	3186.16	0.02177	3186.16	0.00943	3186.16	0.00945	3186.16	0.02139	3186.16	0.01081	3186.16	0.01065
3185.21	0.03273	3185.21	0.02351	3185.21	0.02053			3185.2	0.00998	3185.2	0.01419	3185.2	0.01429	3185.2	0.02174	3185.2	0.00942	3185.2	0.00946	3185.2	0.02137	3185.2	0.01078	3185.2	0.01059
3184.25	0.03272	3184.25	0.0235	3184.25	0.02052			3184.23	0.01	3184.23	0.01418	3184.23	0.0143	3184.23	0.0217	3184.23	0.00942	3184.23	0.00947	3184.23	0.02135	3184.23	0.01076	3184.23	0.01054
3183.28	0.03271	3183.28	0.0235	3183.28	0.02052			3183.27	0.01002	3183.27	0.01419	3183.27	0.01433	3183.27	0.02166	3183.27	0.00942	3183.27	0.00947	3183.27	0.02134	3183.27	0.01072	3183.27	0.01051
3182.32	0.03269	3182.32	0.02349	3182.32	0.02051			3182.31	0.01002	3182.31	0.01421	3182.31	0.01436	3182.31	0.02163	3182.31	0.00943	3182.31	0.00944	3182.31	0.02133	3182.31	0.01069	3182.31	0.01048
3181.36	0.03267	3181.36	0.02348	3181.36	0.02051			3181.34	0.01	3181.34	0.01423	3181.34	0.01437	3181.34	0.02161	3181.34	0.00945	3181.34	0.0094	3181.34	0.02132	3181.34	0.01066	3181.34	0.01048
3180.39	0.03265	3180.39	0.02347	3180.39	0.0205			3180.38	0.00997	3180.38	0.01424	3180.38	0.01437	3180.38	0.02162	3180.38	0.00948	3180.38	0.00936	3180.38	0.02133	3180.38	0.01066	3180.38	0.01048
3179.43	0.03264	3179.43	0.02347	3179.43	0.0205			3179.41	0.00993	3179.41	0.01424	3179.41	0.01435	3179.41	0.02162	3179.41	0.0095	3179.41	0.00934	3179.41	0.02135	3179.41	0.01067	3179.41	0.0105
3178.46	0.03262	3178.46	0.02346	3178.46	0.02049			3178.45	0.00989	3178.45	0.01422	3178.45	0.01432	3178.45	0.02162	3178.45	0.00952	3178.45	0.00933	3178.45	0.02136	3178.45	0.01069	3178.45	0.01051
3177.5	0.0326	3177.5	0.02345	3177.5	0.02049			3177.48	0.00986	3177.48	0.0142	3177.48	0.01428	3177.48	0.0216	3177.48	0.00954	3177.48	0.00933	3177.48	0.02137	3177.48	0.01069	3177.48	0.01051
3176.53	0.03259	3176.53	0.02344	3176.53	0.02048			3176.52	0.00987	3176.52	0.01417	3176.52	0.01424	3176.52	0.02158	3176.52	0.00955	3176.52	0.00933	3176.52	0.02135	3176.52	0.01068	3176.52	0.01048
3175.57	0.03258	3175.57	0.02343	3175.57	0.02048			3175.56	0.0099	3175.56	0.01415	3175.56	0.0142	3175.56	0.02157	3175.56	0.00958	3175.56	0.00935	3175.56	0.02131	3175.56	0.01065	3175.56	0.01042
3174.6	0.03256	3174.6	0.02342	3174.6	0.02047			3174.59	0.00995	3174.59	0.01414	3174.59	0.01417	3174.59	0.02158	3174.59	0.00962	3174.59	0.00937	3174.59	0.02125	3174.59	0.0106	3174.59	0.01035
3173.64	0.03255	3173.64	0.02341	3173.64	0.02047			3173.63	0.01001	3173.63	0.01415	3173.63	0.01417	3173.63	0.02159	3173.63	0.00966	3173.63	0.00939	3173.63	0.02119	3173.63	0.01055	3173.63	0.01028
3172.68	0.03253	3172.68	0.0234	3172.68	0.02046			3172.66	0.01008	3172.66	0.01418	3172.66	0.01418	3172.66	0.0216	3172.66	0.00968	3172.66	0.0094	3172.66	0.02113	3172.66	0.01051	3172.66	0.01023
3171.71	0.03252	3171.71	0.02339	3171.71	0.02045			3171.7	0.01014	3171.7	0.01422	3171.7	0.01421	3171.7	0.02158	3171.7	0.00968	3171.7	0.00939	3171.7	0.0211	3171.7	0.01048	3171.7	0.0102
3170.75	0.0325	3170.75	0.02337	3170.75	0.02045			3170.73	0.01018	3170.73	0.01425	3170.73	0.01423	3170.73	0.02156	3170.73	0.00964	3170.73	0.00936	3170.73	0.02111	3170.73	0.01049	3170.73	0.01019
3169.78	0.03248	3169.78	0.02336	3169.78	0.02044			3169.77	0.01019	3169.77	0.01425	3169.77	0.01422	3169.77	0.02153	3169.77	0.00956	3169.77	0.00932	3169.77	0.02114	3169.77	0.01051	3169.77	0.01018
3168.82	0.03246	3168.82	0.02335	3168.82	0.02043			3168.81	0.01017	3168.81	0.01422	3168.81	0.0142	3168.81	0.0215	3168.81	0.00947	3168.81	0.00928	3168.81	0.0212	3168.81	0.01055	3168.81	0.01018
3167.85	0.03244	3167.85	0.02334	3167.85	0.02042			3167.84	0.01013	3167.84	0.01417	3167.84	0.01417	3167.84	0.02147	3167.84	0.00937	3167.84	0.00923	3167.84	0.02127	3167.84	0.01058	3167.84	0.01019
3166.89	0.03242	3166.89	0.02333	3166.89	0.0204			3166.88	0.01009	3166.88	0.0141	3166.88	0.01414	3166.88	0.02144	3166.88	0.00929	3166.88	0.00919	3166.88	0.02132	3166.88	0.0106	3166.88	0.0102
3165.93	0.0324	3165.93	0.02332	3165.93	0.02039			3165.91	0.01005	3165.91	0.01405	3165.91	0.01413	3165.91	0.02141	3165.91	0.00923	3165.91	0.00915	3165.91	0.02135	3165.91	0.01058	3165.91	0.01019
3164.96	0.03238	3164.96	0.02331	3164.96	0.02038			3164.95	0.01001	3164.95	0.01403	3164.95	0.01414	3164.95	0.02139	3164.95	0.00922	3164.95	0.00914	3164.95	0.02134	3164.95	0.01054	3164.95	0.01017
3164	0.03236	3164	0.02329	3164	0.02037			3163.98	0.00999	3163.98	0.01404	3163.98	0.01415	3163.98	0.0214	3163.98	0.00924	3163.98	0.00914	3163.98	0.02129	3163.98	0.01048	3163.98	0.01014
3163.03	0.03234	3163.03	0.02328	3163.03	0.02036			3163.02	0.00999	3163.02	0.01407	3163.02	0.01415	3163.02	0.02144	3163.02	0.00928	3163.02	0.00916	3163.02	0.02123	3163.02	0.0104	3163.02	0.0101
3162.07	0.03232	3162.07	0.02326	3162.07	0.02035			3162.05	0.01001	3162.05	0.0141	3162.05	0.01414	3162.05	0.0215	3162.05	0.00931	3162.05	0.00919	3162.05	0.02115	3162.05	0.01032	3162.05	0.01008
3161.1	0.0323	3161.1	0.02325	3161.1	0.02034			3161.09	0.01004	3161.09	0.01411	3161.09	0.01411	3161.09	0.02155	3161.09	0.00931	3161.09	0.0092	3161.09	0.02107	3161.09	0.01024	3161.09	0.01007
3160.14	0.03228	3160.14	0.02323	3160.14	0.02033			3160.13	0.01007	3160.13	0.0141	3160.13	0.01409	3160.13	0.02158	3160.13	0.0093	3160.13	0.00919	3160.13	0.02101	3160.13	0.01017	3160.13	0.01007
3159.18	0.03225	3159.18	0.02322	3159.18	0.02032			3159.16	0.01008	3159.16	0.01407	3159.16	0.01406	3159.16	0.02158	3159.16	0.00927	3159.16	0.00918	3159.16	0.02097	3159.16	0.0101	3159.16	0.01005
3158.21	0.03223	3158.21	0.0232	3158.21	0.02031			3158.2	0.01007	3158.2	0.01402	3158.2	0.01404	3158.2	0.02157	3158.2	0.00924	3158.2	0.00917	3158.2	0.02094	3158.2	0.01004	3158.2	0.01002
3157.25	0.0322	3157.25	0.02319	3157.25	0.0203			3157.23	0.01005	3157.23	0.01396	3157.23	0.01403	3157.23	0.02154	3157.23	0.00923	3157.23	0.00918	3157.23	0.02094	3157.23	0.01	3157.23	0.00998
3156.28	0.03217	3156.28	0.02318	3156.28	0.02029			3156.27	0.01004	3156.27	0.0139	3156.27	0.01403	3156.27	0.02151	3156.27	0.00924	3156.27	0.00921	3156.27	0.02095	3156.27	0.00999	3156.27	0.00995
3155.32	0.03215	3155.32	0.02317	3155.32	0.02028			3155.3	0.01004	3155.3	0.01385	3155.3	0.01405	3155.3	0.02149	3155.3	0.00926	3155.3	0.00924	3155.3	0.02096	3155.3	0.01001	3155.3	0.00993
3154.35	0.03211	3154.35	0.02315	3154.35	0.02027			3154.34	0.01006	3154.34	0.01383	3154.34	0.01409	3154.34	0.02147	3154.34	0.00929	3154.34	0.00927	3154.34	0.02098	3154.34	0.01006	3154.34	0.00992
3153.39	0.03208	3153.39	0.02314	3153.39	0.02025			3153.38	0.01008	3153.38	0.01383	3153.38	0.01414	3153.38	0.02147	3153.38	0.00933	3153.38	0.00929	3153.38	0.02099	3153.38	0.01011	3153.38	0.00993
3152.42	0.03205	3152.42	0.02313	3152.42	0.02024			3152.41	0.0101	3152.41	0.01385	3152.41	0.01417	3152.41	0.02147	3152.41	0.00937	3152.41	0.0093	3152.41	0.021	3152.41	0.01016	3152.41	0.00995
3151.46	0.03202	3151.46	0.02311	3151.46	0.02023			3151.45	0.01011	3151.45	0.01388	3151.45	0.01419	3151.45	0.02148	3151.45	0.0094	3151.45	0.0093	3151.45	0.02101	3151.45	0.01019	3151.45	0.00996
3150.5	0.03199	3150.5	0.0231	3150.5	0.02021			3150.48	0.0101	3150.48	0.01393	3150.48	0.01417	3150.48	0.02149	3150.48	0.00941	3150.48	0.0093	3150.48	0.02104	3150.48	0.01021	3150.48	0.00998
3149.53	0.03197	3149.53	0.02308	3149.53	0.02019			3149.52	0.01007	3149.52	0.01397	3149.52	0.01414	3149.52	0.02151	3149.52	0.00939	3149.52	0.00931	3149.52	0.02107	3149.52	0.01021	3149.52	0.01001
3148.57	0.03194	3148.57	0.02306	3148.57	0.02017			3148.55	0.01003	3148.55	0.01401	3148.55	0.01409	3148.55	0.02152	3148.55	0.00937	3148.55	0.00933	3148.55	0.02111	3148.55	0.01019	3148.55	0.01003
3147.6	0.03192	3147.6	0.02304	3147.6	0.02016			3147.59	0.00998	3147.59	0.01403	3147.59	0.01404	3147.59	0.02153	3147.59	0.00935	3147.59	0.00934	3147.59	0.02113	3147.59	0.01015	3147.59	0.01003
3146.64	0.0319	3146.64	0.02301	3146.64	0.02014			3146.63	0.00994	3146.63	0.01403	3146.63	0.01399	3146.63	0.02155	3146.63	0.00935	3146.63	0.00934	3146.63	0.02113	3146.63	0.0101	3146.63	0.01003
3145.67	0.03188	3145.67	0.02299	3145.67	0.02012			3145.66	0.00989	3145.66	0.01401	3145.66	0.01394	3145.66	0.02158	3145.66	0.00938	3145.66	0.00934	3145.66	0.0211	3145.66	0.01005	3145.66	0.01001
3144.71	0.03185	3144.71	0.02297	3144.71	0.02011			3144.7	0.00985	3144.7	0.01397	3144.7	0.0139	3144.7	0.02161	3144.7	0.00943	3144.7	0.00933	3144.7	0.02104	3144.7	0.00998	3144.7	0.00998
3143.75	0.03183	3143.75	0.02294	3143.75	0.0201			3143.73	0.00982	3143.73	0.01393	3143.73	0.01387	3143.73	0.02163	3143.73	0.00948	3143.73	0.00932	3143.73	0.02096	3143.73	0.00992	3143.73	0.00996
3142.78	0.03181	3142.78	0.02292	3142.78	0.02008			3142.77	0.00979	3142.77	0.0139	3142.77	0.01387	3142.77	0.02162	3142.77	0.0095	3142.77	0.00931	3142.77	0.02088	3142.77	0.00986	3142.77	0.00992
3141.82	0.03178	3141.82	0.0229	3141.82	0.02007			3141.8	0.00978	3141.8	0.0139	3141.8	0.01389	3141.8	0.02159	3141.8	0.00949	3141.8	0.00931	3141.8	0.0208	3141.8	0.00982	3141.8	0.00987
3140.85	0.03175	3140.85	0.02288	3140.85	0.02006			3140.84	0.00979	3140.84	0.01391	3140.84	0.01392	3140.84	0.02153	3140.84	0.00946	3140.84	0.00931	3140.84	0.02074	3140.84	0.00978	3140.84	0.0098
3139.89	0.03171	3139.89	0.02285	3139.89	0.02004			3139.88	0.0098	3139.88	0.01392	3139.88	0.01394	3139.88	0.02147	3139.88	0.00943	3139.88	0.0093	3139.88	0.02069	3139.88	0.00976	3139.88	0.00972
3138.92	0.03168	3138.92	0.02283	3138.92	0.02003			3138.91	0.00982	3138.91	0.01392	3138.91	0.01394	3138.91	0.02142	3138.91	0.00941	3138.91	0.00929	3138.91	0.02064	3138.91	0.00975	3138.91	0.00965
3137.96	0.03165	3137.96	0.02281	3137.96	0.02002			3137.95	0.00984	3137.95	0.0139	3137.95	0.01391	3137.95	0.02137	3137.95	0.00942	3137.95	0.00928	3137.95	0.02059	3137.95	0.00973	3137.95	0.0096
3137	0.03161	3137	0.02279	3137	0.02001			3136.98	0.00986	3136.98	0.01387	3136.98	0.01388	3136.98	0.02134	3136.98	0.00944	3136.98	0.00927	3136.98	0.02057	3136.98	0.00973	3136.98	0.00956
3136.03	0.03157	3136.03	0.02276	3136.03	0.01999			3136.02	0.00989	3136.02	0.01383	3136.02	0.01387	3136.02	0.02133	3136.02	0.00946	3136.02	0.00927	3136.02	0.02056	3136.02	0.00974	3136.02	0.00953
3135.07	0.03154	3135.07	0.02274	3135.07	0.01998			3135.05	0.00993	3135.05	0.0138	3135.05	0.01388	3135.05	0.02132	3135.05	0.00946	3135.05	0.00928	3135.05	0.02058	3135.05	0.00975	3135.05	0.00951
3134.1	0.0315	3134.1	0.02272	3134.1	0.01996			3134.09	0.00996	3134.09	0.01377	3134.09	0.01391	3134.09	0.02131	3134.09	0.00943	3134.09	0.00928	3134.09	0.02061	3134.09	0.00978	3134.09	0.00951
3133.14	0.03146	3133.14	0.0227	3133.14	0.01994			3133.12	0.00998	3133.12	0.01376	3133.12	0.01395	3133.12	0.02131	3133.12	0.00939	3133.12	0.00926	3133.12	0.02065	3133.12	0.00982	3133.12	0.00953
3132.17	0.03143	3132.17	0.02267	3132.17	0.01992			3132.16	0.00999	3132.16	0.01375	3132.16	0.01398	3132.16	0.0213	3132.16	0.00935	3132.16	0.00922	3132.16	0.0207	3132.16	0.00985	3132.16	0.00958
3131.21	0.03139	3131.21	0.02265	3131.21	0.0199			3131.2	0.00999	3131.2	0.01374	3131.2	0.01399	3131.2	0.02129	3131.2	0.00931	3131.2	0.0092	3131.2	0.02075	3131.2	0.00988	3131.2	0.00963
3130.25	0.03135	3130.25	0.02263	3130.25	0.01988			3130.23	0.01	3130.23	0.01374	3130.23	0.014	3130.23	0.02129	3130.23	0.00929	3130.23	0.00919	3130.23	0.02079	3130.23	0.0099	3130.23	0.00967
3129.28	0.03132	3129.28	0.0226	3129.28	0.01985			3129.27	0.01	3129.27	0.01373	3129.27	0.014	3129.27	0.0213	3129.27	0.00927	3129.27	0.00921	3129.27	0.02082	3129.27	0.0099	3129.27	0.00971
3128.32	0.03128	3128.32	0.02257	3128.32	0.01983			3128.3	0.01001	3128.3	0.01373	3128.3	0.01399	3128.3	0.02129	3128.3	0.00926	3128.3	0.00923	3128.3	0.02084	3128.3	0.00989	3128.3	0.00973
3127.35	0.03125	3127.35	0.02255	3127.35	0.01981			3127.34	0.01	3127.34	0.01372	3127.34	0.01397	3127.34	0.02128	3127.34	0.00926	3127.34	0.00924	3127.34	0.02083	3127.34	0.00987	3127.34	0.00974
3126.39	0.03121	3126.39	0.02252	3126.39	0.01978			3126.37	0.00999	3126.37	0.01372	3126.37	0.01394	3126.37	0.02127	3126.37	0.00927	3126.37	0.00923	3126.37	0.02081	3126.37	0.00987	3126.37	0.00974
3125.42	0.03118	3125.42	0.0225	3125.42	0.01976			3125.41	0.00995	3125.41	0.01372	3125.41	0.01389	3125.41	0.02124	3125.41	0.00927	3125.41	0.0092	3125.41	0.02078	3125.41	0.00988	3125.41	0.00973
3124.46	0.03114	3124.46	0.02248	3124.46	0.01973			3124.45	0.00991	3124.45	0.01373	3124.45	0.01385	3124.45	0.02121	3124.45	0.00928	3124.45	0.00916	3124.45	0.02074	3124.45	0.0099	3124.45	0.00972
3123.49	0.03111	3123.49	0.02246	3123.49	0.01971			3123.48	0.00988	3123.48	0.01375	3123.48	0.01383	3123.48	0.02116	3123.48	0.00927	3123.48	0.00913	3123.48	0.02071	3123.48	0.00991	3123.48	0.00969
3122.53	0.03107	3122.53	0.02244	3122.53	0.01969			3122.52	0.00986	3122.52	0.01379	3122.52	0.01383	3122.52	0.0211	3122.52	0.00924	3122.52	0.00911	3122.52	0.02068	3122.52	0.00991	3122.52	0.00965
3121.57	0.03103	3121.57	0.02242	3121.57	0.01966			3121.55	0.00989	3121.55	0.01384	3121.55	0.01386	3121.55	0.02105	3121.55	0.00921	3121.55	0.00912	3121.55	0.02066	3121.55	0.00989	3121.55	0.00961
3120.6	0.03099	3120.6	0.0224	3120.6	0.01964			3120.59	0.00994	3120.59	0.0139	3120.59	0.01391	3120.59	0.02103	3120.59	0.00918	3120.59	0.00915	3120.59	0.02066	3120.59	0.00985	3120.59	0.00957
3119.64	0.03096	3119.64	0.02238	3119.64	0.01963			3119.62	0.01	3119.62	0.01395	3119.62	0.01397	3119.62	0.02104	3119.62	0.00918	3119.62	0.00919	3119.62	0.02067	3119.62	0.00981	3119.62	0.00956
3118.67	0.03092	3118.67	0.02236	3118.67	0.01961			3118.66	0.01005	3118.66	0.01397	3118.66	0.01401	3118.66	0.02108	3118.66	0.0092	3118.66	0.00924	3118.66	0.0207	3118.66	0.00976	3118.66	0.00957
3117.71	0.03088	3117.71	0.02234	3117.71	0.01959			3117.7	0.01005	3117.7	0.01394	3117.7	0.01402	3117.7	0.02111	3117.7	0.00925	3117.7	0.00927	3117.7	0.02072	3117.7	0.00973	3117.7	0.00959
3116.74	0.03084	3116.74	0.02232	3116.74	0.01958			3116.73	0.01002	3116.73	0.01387	3116.73	0.014	3116.73	0.02112	3116.73	0.00929	3116.73	0.00928	3116.73	0.02073	3116.73	0.0097	3116.73	0.00961
3115.78	0.0308	3115.78	0.02229	3115.78	0.01956			3115.77	0.00997	3115.77	0.0138	3115.77	0.01395	3115.77	0.0211	3115.77	0.00932	3115.77	0.00927	3115.77	0.02071	3115.77	0.0097	3115.77	0.00961
3114.82	0.03076	3114.82	0.02227	3114.82	0.01955			3114.8	0.00994	3114.8	0.01374	3114.8	0.01388	3114.8	0.02107	3114.8	0.00932	3114.8	0.00924	3114.8	0.02067	3114.8	0.00971	3114.8	0.00961
3113.85	0.03072	3113.85	0.02224	3113.85	0.01953			3113.84	0.00993	3113.84	0.01369	3113.84	0.01383	3113.84	0.02104	3113.84	0.00931	3113.84	0.0092	3113.84	0.02061	3113.84	0.00976	3113.84	0.00961
3112.89	0.03068	3112.89	0.02221	3112.89	0.01951			3112.87	0.00993	3112.87	0.01366	3112.87	0.01378	3112.87	0.02104	3112.87	0.00929	3112.87	0.00917	3112.87	0.02056	3112.87	0.00981	3112.87	0.00961
3111.92	0.03064	3111.92	0.02218	3111.92	0.01949			3111.91	0.00993	3111.91	0.01365	3111.91	0.01375	3111.91	0.02105	3111.91	0.00928	3111.91	0.00916	3111.91	0.02053	3111.91	0.00986	3111.91	0.0096
3110.96	0.0306	3110.96	0.02215	3110.96	0.01947			3110.95	0.00991	3110.95	0.01366	3110.95	0.01374	3110.95	0.02108	3110.95	0.00929	3110.95	0.00916	3110.95	0.02052	3110.95	0.0099	3110.95	0.00958
3109.99	0.03056	3109.99	0.02212	3109.99	0.01944			3109.98	0.00989	3109.98	0.01369	3109.98	0.01375	3109.98	0.0211	3109.98	0.00931	3109.98	0.00918	3109.98	0.02052	3109.98	0.0099	3109.98	0.00957
3109.03	0.03051	3109.03	0.02208	3109.03	0.01942			3109.02	0.00988	3109.02	0.01374	3109.02	0.0138	3109.02	0.02113	3109.02	0.00934	3109.02	0.00921	3109.02	0.02053	3109.02	0.00987	3109.02	0.00956
3108.07	0.03047	3108.07	0.02205	3108.07	0.0194			3108.05	0.00988	3108.05	0.01378	3108.05	0.01386	3108.05	0.02115	3108.05	0.00938	3108.05	0.00924	3108.05	0.02054	3108.05	0.00983	3108.05	0.00956
3107.1	0.03043	3107.1	0.02202	3107.1	0.01937			3107.09	0.00989	3107.09	0.0138	3107.09	0.01391	3107.09	0.02116	3107.09	0.00942	3107.09	0.00926	3107.09	0.02056	3107.09	0.00979	3107.09	0.00957
3106.14	0.03039	3106.14	0.02199	3106.14	0.01935			3106.12	0.00989	3106.12	0.01379	3106.12	0.01394	3106.12	0.02117	3106.12	0.00946	3106.12	0.00927	3106.12	0.02057	3106.12	0.00978	3106.12	0.00959
3105.17	0.03034	3105.17	0.02196	3105.17	0.01932			3105.16	0.00989	3105.16	0.01376	3105.16	0.01393	3105.16	0.02117	3105.16	0.0095	3105.16	0.00927	3105.16	0.02058	3105.16	0.00979	3105.16	0.00963
3104.21	0.0303	3104.21	0.02193	3104.21	0.0193			3104.19	0.00987	3104.19	0.01372	3104.19	0.01389	3104.19	0.02115	3104.19	0.0095	3104.19	0.00926	3104.19	0.02058	3104.19	0.00982	3104.19	0.00967
3103.24	0.03026	3103.24	0.0219	3103.24	0.01927			3103.23	0.00985	3103.23	0.01368	3103.23	0.01384	3103.23	0.02111	3103.23	0.00949	3103.23	0.00923	3103.23	0.02057	3103.23	0.00985	3103.23	0.00971
3102.28	0.03021	3102.28	0.02187	3102.28	0.01925			3102.27	0.00982	3102.27	0.01364	3102.27	0.0138	3102.27	0.02107	3102.27	0.00945	3102.27	0.00919	3102.27	0.02055	3102.27	0.00987	3102.27	0.00974
3101.31	0.03017	3101.31	0.02184	3101.31	0.01922			3101.3	0.0098	3101.3	0.01362	3101.3	0.01376	3101.3	0.02103	3101.3	0.00943	3101.3	0.00917	3101.3	0.02051	3101.3	0.00986	3101.3	0.00975
3100.35	0.03012	3100.35	0.02181	3100.35	0.0192			3100.34	0.00978	3100.34	0.01362	3100.34	0.01375	3100.34	0.02099	3100.34	0.00943	3100.34	0.00917	3100.34	0.02046	3100.34	0.00985	3100.34	0.00974
3099.39	0.03008	3099.39	0.02178	3099.39	0.01917			3099.37	0.00978	3099.37	0.01362	3099.37	0.01375	3099.37	0.02097	3099.37	0.00945	3099.37	0.0092	3099.37	0.0204	3099.37	0.00983	3099.37	0.00972
3098.42	0.03003	3098.42	0.02175	3098.42	0.01914			3098.41	0.00977	3098.41	0.01362	3098.41	0.01375	3098.41	0.02096	3098.41	0.00949	3098.41	0.00924	3098.41	0.02035	3098.41	0.00982	3098.41	0.00969
3097.46	0.02999	3097.46	0.02172	3097.46	0.01911			3097.44	0.00976	3097.44	0.01361	3097.44	0.01375	3097.44	0.02096	3097.44	0.00951	3097.44	0.00929	3097.44	0.02031	3097.44	0.00983	3097.44	0.00967
3096.49	0.02995	3096.49	0.02169	3096.49	0.01908			3096.48	0.00973	3096.48	0.01358	3096.48	0.01374	3096.48	0.02096	3096.48	0.0095	3096.48	0.00934	3096.48	0.02029	3096.48	0.00983	3096.48	0.00964
3095.53	0.02991	3095.53	0.02166	3095.53	0.01906			3095.52	0.0097	3095.52	0.01354	3095.52	0.01372	3095.52	0.02097	3095.52	0.00947	3095.52	0.00937	3095.52	0.02028	3095.52	0.00984	3095.52	0.00961
3094.56	0.02987	3094.56	0.02163	3094.56	0.01903			3094.55	0.00969	3094.55	0.01352	3094.55	0.0137	3094.55	0.02097	3094.55	0.00943	3094.55	0.00938	3094.55	0.02028	3094.55	0.00985	3094.55	0.00958
3093.6	0.02983	3093.6	0.0216	3093.6	0.01901			3093.59	0.0097	3093.59	0.01352	3093.59	0.01368	3093.59	0.02098	3093.59	0.0094	3093.59	0.00939	3093.59	0.02028	3093.59	0.00985	3093.59	0.00955
3092.64	0.02979	3092.64	0.02157	3092.64	0.01898			3092.62	0.00974	3092.62	0.01356	3092.62	0.01368	3092.62	0.02097	3092.62	0.0094	3092.62	0.00938	3092.62	0.02028	3092.62	0.00984	3092.62	0.00952
3091.67	0.02974	3091.67	0.02154	3091.67	0.01896			3091.66	0.00978	3091.66	0.01361	3091.66	0.01371	3091.66	0.02095	3091.66	0.00941	3091.66	0.00936	3091.66	0.0203	3091.66	0.00982	3091.66	0.00951
3090.71	0.0297	3090.71	0.02151	3090.71	0.01893			3090.69	0.00982	3090.69	0.01366	3090.69	0.01375	3090.69	0.02093	3090.69	0.00943	3090.69	0.00935	3090.69	0.02033	3090.69	0.0098	3090.69	0.0095
3089.74	0.02966	3089.74	0.02148	3089.74	0.01891			3089.73	0.00985	3089.73	0.01369	3089.73	0.01379	3089.73	0.02092	3089.73	0.00945	3089.73	0.00934	3089.73	0.02036	3089.73	0.00979	3089.73	0.00952
3088.78	0.02961	3088.78	0.02145	3088.78	0.01888			3088.77	0.00987	3088.77	0.01372	3088.77	0.01382	3088.77	0.02091	3088.77	0.00946	3088.77	0.00934	3088.77	0.02039	3088.77	0.0098	3088.77	0.00954
3087.81	0.02957	3087.81	0.02141	3087.81	0.01885			3087.8	0.00987	3087.8	0.01374	3087.8	0.01383	3087.8	0.02092	3087.8	0.00946	3087.8	0.00934	3087.8	0.02041	3087.8	0.00984	3087.8	0.00958
3086.85	0.02952	3086.85	0.02138	3086.85	0.01882			3086.84	0.00986	3086.84	0.01375	3086.84	0.01381	3086.84	0.02092	3086.84	0.00947	3086.84	0.00933	3086.84	0.02044	3086.84	0.00988	3086.84	0.00963
3085.89	0.02948	3085.89	0.02135	3085.89	0.01879			3085.87	0.00983	3085.87	0.01376	3085.87	0.01378	3085.87	0.02091	3085.87	0.00948	3085.87	0.00931	3085.87	0.02046	3085.87	0.00994	3085.87	0.00969
3084.92	0.02943	3084.92	0.02132	3084.92	0.01877			3084.91	0.0098	3084.91	0.01376	3084.91	0.01376	3084.91	0.02089	3084.91	0.00949	3084.91	0.00928	3084.91	0.02048	3084.91	0.00999	3084.91	0.00975
3083.96	0.02938	3083.96	0.02129	3083.96	0.01874			3083.94	0.00979	3083.94	0.01375	3083.94	0.01375	3083.94	0.02086	3083.94	0.00952	3083.94	0.00926	3083.94	0.02048	3083.94	0.01003	3083.94	0.0098
3082.99	0.02933	3082.99	0.02126	3082.99	0.01871			3082.98	0.0098	3082.98	0.01374	3082.98	0.01377	3082.98	0.02085	3082.98	0.00953	3082.98	0.00926	3082.98	0.02048	3082.98	0.01007	3082.98	0.00983
3082.03	0.02929	3082.03	0.02123	3082.03	0.01868			3082.02	0.00982	3082.02	0.01375	3082.02	0.01379	3082.02	0.02085	3082.02	0.00954	3082.02	0.00926	3082.02	0.02047	3082.02	0.01008	3082.02	0.00985
3081.06	0.02924	3081.06	0.02119	3081.06	0.01865			3081.05	0.00983	3081.05	0.01375	3081.05	0.01381	3081.05	0.02086	3081.05	0.00954	3081.05	0.00928	3081.05	0.02046	3081.05	0.01008	3081.05	0.00984
3080.1	0.02919	3080.1	0.02116	3080.1	0.01863			3080.09	0.0098	3080.09	0.01375	3080.09	0.01382	3080.09	0.02086	3080.09	0.00951	3080.09	0.00931	3080.09	0.02045	3080.09	0.01006	3080.09	0.00982
3079.14	0.02914	3079.14	0.02113	3079.14	0.0186			3079.12	0.00974	3079.12	0.01373	3079.12	0.0138	3079.12	0.02084	3079.12	0.00946	3079.12	0.00933	3079.12	0.02043	3079.12	0.01003	3079.12	0.00979
3078.17	0.02909	3078.17	0.02109	3078.17	0.01858			3078.16	0.00968	3078.16	0.01371	3078.16	0.01378	3078.16	0.02081	3078.16	0.00942	3078.16	0.00935	3078.16	0.02041	3078.16	0.01	3078.16	0.00977
3077.21	0.02904	3077.21	0.02105	3077.21	0.01855			3077.19	0.00963	3077.19	0.01368	3077.19	0.01375	3077.19	0.02076	3077.19	0.00938	3077.19	0.00935	3077.19	0.02038	3077.19	0.00996	3077.19	0.00975
3076.24	0.02899	3076.24	0.02102	3076.24	0.01852			3076.23	0.0096	3076.23	0.01365	3076.23	0.01372	3076.23	0.02072	3076.23	0.00937	3076.23	0.00933	3076.23	0.02036	3076.23	0.00994	3076.23	0.00974
3075.28	0.02894	3075.28	0.02098	3075.28	0.0185			3075.26	0.0096	3075.26	0.01363	3075.26	0.01367	3075.26	0.0207	3075.26	0.00936	3075.26	0.0093	3075.26	0.02035	3075.26	0.00993	3075.26	0.00974
3074.31	0.02889	3074.31	0.02094	3074.31	0.01847			3074.3	0.00962	3074.3	0.01362	3074.3	0.01364	3074.3	0.02069	3074.3	0.00936	3074.3	0.00927	3074.3	0.02033	3074.3	0.00991	3074.3	0.00974
3073.35	0.02885	3073.35	0.02091	3073.35	0.01844			3073.34	0.00966	3073.34	0.01362	3073.34	0.01361	3073.34	0.02068	3073.34	0.00936	3073.34	0.00925	3073.34	0.0203	3073.34	0.00988	3073.34	0.00973
3072.38	0.0288	3072.38	0.02087	3072.38	0.01841			3072.37	0.00971	3072.37	0.01364	3072.37	0.01362	3072.37	0.02066	3072.37	0.00934	3072.37	0.00924	3072.37	0.02026	3072.37	0.00983	3072.37	0.00971
3071.42	0.02875	3071.42	0.02084	3071.42	0.01838			3071.41	0.00976	3071.41	0.01366	3071.41	0.01364	3071.41	0.02064	3071.41	0.00931	3071.41	0.00923	3071.41	0.02021	3071.41	0.00978	3071.41	0.00969
3070.46	0.0287	3070.46	0.0208	3070.46	0.01835			3070.44	0.0098	3070.44	0.01366	3070.44	0.01367	3070.44	0.02061	3070.44	0.00929	3070.44	0.00923	3070.44	0.02017	3070.44	0.00974	3070.44	0.00966
3069.49	0.02865	3069.49	0.02077	3069.49	0.01832			3069.48	0.00979	3069.48	0.01363	3069.48	0.01369	3069.48	0.02058	3069.48	0.0093	3069.48	0.00923	3069.48	0.02015	3069.48	0.00971	3069.48	0.00965
3068.53	0.0286	3068.53	0.02073	3068.53	0.01829			3068.51	0.00975	3068.51	0.01356	3068.51	0.01369	3068.51	0.02055	3068.51	0.00931	3068.51	0.00922	3068.51	0.02016	3068.51	0.0097	3068.51	0.00964
3067.56	0.02855	3067.56	0.02069	3067.56	0.01825			3067.55	0.00968	3067.55	0.01348	3067.55	0.01367	3067.55	0.02053	3067.55	0.00935	3067.55	0.00922	3067.55	0.02019	3067.55	0.00971	3067.55	0.00963
3066.6	0.0285	3066.6	0.02065	3066.6	0.01822			3066.59	0.0096	3066.59	0.0134	3066.59	0.01365	3066.59	0.02051	3066.59	0.00937	3066.59	0.00922	3066.59	0.02021	3066.59	0.00971	3066.59	0.00962
3065.63	0.02844	3065.63	0.02061	3065.63	0.01818			3065.62	0.00954	3065.62	0.01335	3065.62	0.01362	3065.62	0.02049	3065.62	0.00938	3065.62	0.00921	3065.62	0.02019	3065.62	0.00971	3065.62	0.0096
3064.67	0.02839	3064.67	0.02058	3064.67	0.01815			3064.66	0.0095	3064.66	0.01332	3064.66	0.0136	3064.66	0.02045	3064.66	0.00935	3064.66	0.0092	3064.66	0.02014	3064.66	0.0097	3064.66	0.00957
3063.71	0.02834	3063.71	0.02054	3063.71	0.01811			3063.69	0.00949	3063.69	0.01333	3063.69	0.01359	3063.69	0.02041	3063.69	0.00931	3063.69	0.00917	3063.69	0.02005	3063.69	0.00967	3063.69	0.00954
3062.74	0.02828	3062.74	0.0205	3062.74	0.01808			3062.73	0.00949	3062.73	0.01335	3062.73	0.01357	3062.73	0.02036	3062.73	0.00925	3062.73	0.00913	3062.73	0.01997	3062.73	0.00963	3062.73	0.00951
3061.78	0.02823	3061.78	0.02046	3061.78	0.01804			3061.76	0.00949	3061.76	0.01338	3061.76	0.01356	3061.76	0.02033	3061.76	0.00921	3061.76	0.00909	3061.76	0.01991	3061.76	0.00959	3061.76	0.00948
3060.81	0.02818	3060.81	0.02042	3060.81	0.01801			3060.8	0.00949	3060.8	0.01341	3060.8	0.01354	3060.8	0.0203	3060.8	0.00918	3060.8	0.00906	3060.8	0.01988	3060.8	0.00955	3060.8	0.00946
3059.85	0.02812	3059.85	0.02039	3059.85	0.01797			3059.84	0.00948	3059.84	0.01342	3059.84	0.01352	3059.84	0.0203	3059.84	0.00917	3059.84	0.00905	3059.84	0.01985	3059.84	0.00951	3059.84	0.00944
3058.88	0.02807	3058.88	0.02035	3058.88	0.01794			3058.87	0.00947	3058.87	0.01342	3058.87	0.01348	3058.87	0.02031	3058.87	0.00916	3058.87	0.00905	3058.87	0.01982	3058.87	0.00949	3058.87	0.00941
3057.92	0.02801	3057.92	0.02031	3057.92	0.01791			3057.91	0.00946	3057.91	0.0134	3057.91	0.01344	3057.91	0.02031	3057.91	0.00915	3057.91	0.00906	3057.91	0.01978	3057.91	0.00946	3057.91	0.00938
3056.96	0.02796	3056.96	0.02027	3056.96	0.01788			3056.94	0.00945	3056.94	0.01337	3056.94	0.0134	3056.94	0.0203	3056.94	0.00913	3056.94	0.00909	3056.94	0.01972	3056.94	0.00945	3056.94	0.00934
3055.99	0.0279	3055.99	0.02024	3055.99	0.01784			3055.98	0.00944	3055.98	0.01334	3055.98	0.01337	3055.98	0.02027	3055.98	0.00912	3055.98	0.00911	3055.98	0.01966	3055.98	0.00942	3055.98	0.0093
3055.03	0.02785	3055.03	0.0202	3055.03	0.01781			3055.01	0.00944	3055.01	0.01331	3055.01	0.01336	3055.01	0.02022	3055.01	0.00911	3055.01	0.00911	3055.01	0.01963	3055.01	0.00939	3055.01	0.00925
3054.06	0.02779	3054.06	0.02016	3054.06	0.01778			3054.05	0.00944	3054.05	0.01327	3054.05	0.01337	3054.05	0.02016	3054.05	0.00909	3054.05	0.00909	3054.05	0.01961	3054.05	0.00935	3054.05	0.00921
3053.1	0.02773	3053.1	0.02012	3053.1	0.01775			3053.09	0.00945	3053.09	0.01324	3053.09	0.01338	3053.09	0.02011	3053.09	0.00908	3053.09	0.00904	3053.09	0.0196	3053.09	0.00931	3053.09	0.00917
3052.13	0.02768	3052.13	0.02008	3052.13	0.01772			3052.12	0.00945	3052.12	0.01322	3052.12	0.01337	3052.12	0.02006	3052.12	0.00906	3052.12	0.00898	3052.12	0.01959	3052.12	0.00926	3052.12	0.00913
3051.17	0.02762	3051.17	0.02005	3051.17	0.01768			3051.16	0.00945	3051.16	0.0132	3051.16	0.01335	3051.16	0.02004	3051.16	0.00906	3051.16	0.00894	3051.16	0.01956	3051.16	0.0092	3051.16	0.00908
3050.2	0.02757	3050.2	0.02001	3050.2	0.01765			3050.19	0.00944	3050.19	0.01318	3050.19	0.01333	3050.19	0.02004	3050.19	0.00907	3050.19	0.00891	3050.19	0.01952	3050.19	0.00915	3050.19	0.00903
3049.24	0.02752	3049.24	0.01997	3049.24	0.01762			3049.23	0.00945	3049.23	0.01316	3049.23	0.0133	3049.23	0.02005	3049.23	0.00907	3049.23	0.00891	3049.23	0.01948	3049.23	0.00911	3049.23	0.00898
3048.28	0.02746	3048.28	0.01993	3048.28	0.01759			3048.26	0.00946	3048.26	0.01313	3048.26	0.01328	3048.26	0.02004	3048.26	0.00908	3048.26	0.00891	3048.26	0.01945	3048.26	0.00908	3048.26	0.00894
3047.31	0.02741	3047.31	0.01989	3047.31	0.01755			3047.3	0.00947	3047.3	0.01309	3047.3	0.01326	3047.3	0.02002	3047.3	0.00907	3047.3	0.00892	3047.3	0.01943	3047.3	0.00907	3047.3	0.00892
3046.35	0.02736	3046.35	0.01985	3046.35	0.01752			3046.33	0.00947	3046.33	0.01306	3046.33	0.01323	3046.33	0.01999	3046.33	0.00906	3046.33	0.00892	3046.33	0.01942	3046.33	0.00907	3046.33	0.0089
3045.38	0.0273	3045.38	0.01981	3045.38	0.01748			3045.37	0.00945	3045.37	0.01304	3045.37	0.0132	3045.37	0.01997	3045.37	0.00905	3045.37	0.00892	3045.37	0.01942	3045.37	0.00906	3045.37	0.00889
3044.42	0.02725	3044.42	0.01977	3044.42	0.01745			3044.41	0.00942	3044.41	0.01305	3044.41	0.01315	3044.41	0.01996	3044.41	0.00904	3044.41	0.00891	3044.41	0.01942	3044.41	0.00904	3044.41	0.00886
3043.45	0.02719	3043.45	0.01974	3043.45	0.01741			3043.44	0.00938	3043.44	0.01309	3043.44	0.01312	3043.44	0.01995	3043.44	0.00904	3043.44	0.00889	3043.44	0.01942	3043.44	0.00902	3043.44	0.00883
3042.49	0.02714	3042.49	0.0197	3042.49	0.01738			3042.48	0.00935	3042.48	0.01312	3042.48	0.0131	3042.48	0.01994	3042.48	0.00903	3042.48	0.00886	3042.48	0.0194	3042.48	0.00899	3042.48	0.00881
3041.53	0.02708	3041.53	0.01966	3041.53	0.01734			3041.51	0.00933	3041.51	0.01313	3041.51	0.01308	3041.51	0.01993	3041.51	0.00901	3041.51	0.00882	3041.51	0.01937	3041.51	0.00896	3041.51	0.00881
3040.56	0.02703	3040.56	0.01962	3040.56	0.01731			3040.55	0.0093	3040.55	0.0131	3040.55	0.01305	3040.55	0.01989	3040.55	0.00897	3040.55	0.00876	3040.55	0.01933	3040.55	0.00894	3040.55	0.00881
3039.6	0.02697	3039.6	0.01958	3039.6	0.01727			3039.58	0.00926	3039.58	0.01303	3039.58	0.013	3039.58	0.01983	3039.58	0.00891	3039.58	0.0087	3039.58	0.01928	3039.58	0.00893	3039.58	0.00881
3038.63	0.02691	3038.63	0.01954	3038.63	0.01723			3038.62	0.00921	3038.62	0.01294	3038.62	0.01293	3038.62	0.01976	3038.62	0.00884	3038.62	0.00864	3038.62	0.01924	3038.62	0.00893	3038.62	0.00881
3037.67	0.02686	3037.67	0.01949	3037.67	0.0172			3037.66	0.00915	3037.66	0.01288	3037.66	0.01286	3037.66	0.0197	3037.66	0.00878	3037.66	0.00861	3037.66	0.01921	3037.66	0.00894	3037.66	0.00879
3036.7	0.0268	3036.7	0.01945	3036.7	0.01716			3036.69	0.00911	3036.69	0.01285	3036.69	0.0128	3036.69	0.01963	3036.69	0.00873	3036.69	0.00859	3036.69	0.01919	3036.69	0.00895	3036.69	0.00877
3035.74	0.02674	3035.74	0.0194	3035.74	0.01712			3035.73	0.0091	3035.73	0.01285	3035.73	0.01277	3035.73	0.01958	3035.73	0.00872	3035.73	0.0086	3035.73	0.01918	3035.73	0.00894	3035.73	0.00873
3034.78	0.02669	3034.78	0.01936	3034.78	0.01709			3034.76	0.00911	3034.76	0.01287	3034.76	0.01277	3034.76	0.01954	3034.76	0.00872	3034.76	0.00861	3034.76	0.01916	3034.76	0.0089	3034.76	0.00869
3033.81	0.02663	3033.81	0.01931	3033.81	0.01705			3033.8	0.00915	3033.8	0.01288	3033.8	0.01279	3033.8	0.0195	3033.8	0.00874	3033.8	0.00862	3033.8	0.01912	3033.8	0.00883	3033.8	0.00864
3032.85	0.02658	3032.85	0.01927	3032.85	0.01701			3032.83	0.0092	3032.83	0.01286	3032.83	0.01282	3032.83	0.01946	3032.83	0.00875	3032.83	0.00863	3032.83	0.01907	3032.83	0.00874	3032.83	0.00859
3031.88	0.02652	3031.88	0.01923	3031.88	0.01698			3031.87	0.00924	3031.87	0.01283	3031.87	0.01285	3031.87	0.01944	3031.87	0.00875	3031.87	0.00862	3031.87	0.01901	3031.87	0.00865	3031.87	0.00853
3030.92	0.02646	3030.92	0.01919	3030.92	0.01694			3030.91	0.00927	3030.91	0.01278	3030.91	0.01288	3030.91	0.01942	3030.91	0.00873	3030.91	0.00862	3030.91	0.01895	3030.91	0.00858	3030.91	0.00847
3029.95	0.02641	3029.95	0.01915	3029.95	0.01691			3029.94	0.00927	3029.94	0.01275	3029.94	0.01288	3029.94	0.0194	3029.94	0.00871	3029.94	0.00862	3029.94	0.0189	3029.94	0.00855	3029.94	0.00843
3028.99	0.02635	3028.99	0.01911	3028.99	0.01688			3028.98	0.00924	3028.98	0.01273	3028.98	0.01287	3028.98	0.01939	3028.98	0.0087	3028.98	0.00863	3028.98	0.01886	3028.98	0.00855	3028.98	0.00841
3028.03	0.0263	3028.03	0.01907	3028.03	0.01685			3028.01	0.00921	3028.01	0.01271	3028.01	0.01284	3028.01	0.01937	3028.01	0.00868	3028.01	0.00865	3028.01	0.01883	3028.01	0.00857	3028.01	0.0084
3027.06	0.02624	3027.06	0.01903	3027.06	0.01682			3027.05	0.00916	3027.05	0.01271	3027.05	0.01281	3027.05	0.01936	3027.05	0.00866	3027.05	0.00866	3027.05	0.01881	3027.05	0.00859	3027.05	0.00841
3026.1	0.02618	3026.1	0.01899	3026.1	0.01678			3026.08	0.00913	3026.08	0.0127	3026.08	0.01277	3026.08	0.01935	3026.08	0.00864	3026.08	0.00868	3026.08	0.01881	3026.08	0.00861	3026.08	0.00842
3025.13	0.02612	3025.13	0.01895	3025.13	0.01675			3025.12	0.0091	3025.12	0.0127	3025.12	0.01274	3025.12	0.01935	3025.12	0.00862	3025.12	0.00869	3025.12	0.01882	3025.12	0.00864	3025.12	0.00843
3024.17	0.02606	3024.17	0.01891	3024.17	0.01672			3024.16	0.00908	3024.16	0.01269	3024.16	0.0127	3024.16	0.01936	3024.16	0.00861	3024.16	0.0087	3024.16	0.01883	3024.16	0.00867	3024.16	0.00844
3023.2	0.026	3023.2	0.01887	3023.2	0.01669			3023.19	0.00907	3023.19	0.01268	3023.19	0.01266	3023.19	0.01937	3023.19	0.00859	3023.19	0.00868	3023.19	0.01885	3023.19	0.00869	3023.19	0.00846
3022.24	0.02594	3022.24	0.01883	3022.24	0.01665			3022.23	0.00905	3022.23	0.01267	3022.23	0.01261	3022.23	0.01936	3022.23	0.00858	3022.23	0.00865	3022.23	0.01885	3022.23	0.00868	3022.23	0.00848
3021.27	0.02589	3021.27	0.01879	3021.27	0.01662			3021.26	0.00904	3021.26	0.01265	3021.26	0.01256	3021.26	0.01934	3021.26	0.00857	3021.26	0.0086	3021.26	0.01883	3021.26	0.00865	3021.26	0.00848
3020.31	0.02583	3020.31	0.01874	3020.31	0.01658			3020.3	0.00902	3020.3	0.01262	3020.3	0.01252	3020.3	0.01931	3020.3	0.00857	3020.3	0.00856	3020.3	0.0188	3020.3	0.00858	3020.3	0.00847
3019.35	0.02577	3019.35	0.0187	3019.35	0.01654			3019.33	0.009	3019.33	0.01258	3019.33	0.01248	3019.33	0.01928	3019.33	0.00857	3019.33	0.00852	3019.33	0.01874	3019.33	0.0085	3019.33	0.00844
3018.38	0.02571	3018.38	0.01866	3018.38	0.0165			3018.37	0.00897	3018.37	0.01253	3018.37	0.01245	3018.37	0.01924	3018.37	0.00858	3018.37	0.00849	3018.37	0.01867	3018.37	0.00844	3018.37	0.00839
3017.42	0.02566	3017.42	0.01862	3017.42	0.01647			3017.4	0.00894	3017.4	0.01247	3017.4	0.01244	3017.4	0.01921	3017.4	0.00859	3017.4	0.00848	3017.4	0.01859	3017.4	0.00841	3017.4	0.00832
3016.45	0.0256	3016.45	0.01857	3016.45	0.01643			3016.44	0.00891	3016.44	0.01243	3016.44	0.01243	3016.44	0.01918	3016.44	0.0086	3016.44	0.00846	3016.44	0.0185	3016.44	0.0084	3016.44	0.00826
3015.49	0.02554	3015.49	0.01853	3015.49	0.01639			3015.48	0.00889	3015.48	0.01241	3015.48	0.01243	3015.48	0.01914	3015.48	0.00862	3015.48	0.00845	3015.48	0.01843	3015.48	0.00841	3015.48	0.0082
3014.52	0.02548	3014.52	0.01849	3014.52	0.01636			3014.51	0.00888	3014.51	0.01242	3014.51	0.01244	3014.51	0.0191	3014.51	0.00863	3014.51	0.00843	3014.51	0.01838	3014.51	0.00841	3014.51	0.00816
3013.56	0.02542	3013.56	0.01845	3013.56	0.01632			3013.55	0.00888	3013.55	0.01244	3013.55	0.01245	3013.55	0.01905	3013.55	0.00864	3013.55	0.00842	3013.55	0.01836	3013.55	0.00841	3013.55	0.00816
3012.6	0.02536	3012.6	0.01841	3012.6	0.01629			3012.58	0.00887	3012.58	0.01246	3012.58	0.01247	3012.58	0.01902	3012.58	0.00863	3012.58	0.00842	3012.58	0.01837	3012.58	0.00838	3012.58	0.00817
3011.63	0.0253	3011.63	0.01837	3011.63	0.01626			3011.62	0.00887	3011.62	0.01245	3011.62	0.01248	3011.62	0.01901	3011.62	0.00862	3011.62	0.00844	3011.62	0.01839	3011.62	0.00833	3011.62	0.00819
3010.67	0.02524	3010.67	0.01833	3010.67	0.01622			3010.65	0.00886	3010.65	0.01241	3010.65	0.01247	3010.65	0.01902	3010.65	0.00861	3010.65	0.00847	3010.65	0.0184	3010.65	0.00829	3010.65	0.0082
3009.7	0.02518	3009.7	0.01829	3009.7	0.01619			3009.69	0.00885	3009.69	0.01234	3009.69	0.01244	3009.69	0.01902	3009.69	0.00862	3009.69	0.0085	3009.69	0.01839	3009.69	0.00826	3009.69	0.00819
3008.74	0.02511	3008.74	0.01825	3008.74	0.01615			3008.73	0.00884	3008.73	0.01225	3008.73	0.01238	3008.73	0.01902	3008.73	0.00865	3008.73	0.00853	3008.73	0.01837	3008.73	0.00825	3008.73	0.00818
3007.77	0.02505	3007.77	0.0182	3007.77	0.01612			3007.76	0.00883	3007.76	0.01217	3007.76	0.01233	3007.76	0.01898	3007.76	0.00867	3007.76	0.00855	3007.76	0.01834	3007.76	0.00826	3007.76	0.00818
3006.81	0.02499	3006.81	0.01816	3006.81	0.01608			3006.8	0.00882	3006.8	0.01211	3006.8	0.01228	3006.8	0.01892	3006.8	0.00867	3006.8	0.00854	3006.8	0.01831	3006.8	0.00828	3006.8	0.00818
3005.85	0.02494	3005.85	0.01812	3005.85	0.01604			3005.83	0.00882	3005.83	0.01207	3005.83	0.01225	3005.83	0.01885	3005.83	0.00865	3005.83	0.00849	3005.83	0.01828	3005.83	0.0083	3005.83	0.00819
3004.88	0.02488	3004.88	0.01808	3004.88	0.01601			3004.87	0.00881	3004.87	0.01204	3004.87	0.01224	3004.87	0.01879	3004.87	0.00861	3004.87	0.00842	3004.87	0.01827	3004.87	0.0083	3004.87	0.00819
3003.92	0.02483	3003.92	0.01804	3003.92	0.01597			3003.9	0.0088	3003.9	0.01201	3003.9	0.01223	3003.9	0.01876	3003.9	0.00857	3003.9	0.00835	3003.9	0.01827	3003.9	0.0083	3003.9	0.00819
3002.95	0.02477	3002.95	0.018	3002.95	0.01593			3002.94	0.00879	3002.94	0.01197	3002.94	0.01221	3002.94	0.01875	3002.94	0.00853	3002.94	0.0083	3002.94	0.01827	3002.94	0.00829	3002.94	0.00818
3001.99	0.02472	3001.99	0.01796	3001.99	0.0159			3001.98	0.00875	3001.98	0.01193	3001.98	0.01219	3001.98	0.01875	3001.98	0.00849	3001.98	0.00827	3001.98	0.01827	3001.98	0.00827	3001.98	0.00816
3001.02	0.02466	3001.02	0.01792	3001.02	0.01586			3001.01	0.00871	3001.01	0.0119	3001.01	0.01216	3001.01	0.01876	3001.01	0.00845	3001.01	0.00828	3001.01	0.01828	3001.01	0.00825	3001.01	0.00816
3000.06	0.02461	3000.06	0.01789	3000.06	0.01583			3000.05	0.00867	3000.05	0.01188	3000.05	0.01214	3000.05	0.01876	3000.05	0.00841	3000.05	0.00831	3000.05	0.01829	3000.05	0.00824	3000.05	0.00816
2999.09	0.02455	2999.09	0.01786	2999.09	0.01579			2999.08	0.00865	2999.08	0.01189	2999.08	0.01214	2999.08	0.01876	2999.08	0.00838	2999.08	0.00833	2999.08	0.01831	2999.08	0.00826	2999.08	0.00817
2998.13	0.02449	2998.13	0.01782	2998.13	0.01576			2998.12	0.00866	2998.12	0.01194	2998.12	0.01216	2998.12	0.01874	2998.12	0.00837	2998.12	0.00836	2998.12	0.01832	2998.12	0.00829	2998.12	0.00818
2997.17	0.02444	2997.17	0.01778	2997.17	0.01573			2997.15	0.00868	2997.15	0.01202	2997.15	0.01221	2997.15	0.01873	2997.15	0.0084	2997.15	0.00839	2997.15	0.01831	2997.15	0.00832	2997.15	0.00819
2996.2	0.02438	2996.2	0.01775	2996.2	0.01569			2996.19	0.00872	2996.19	0.01213	2996.19	0.01227	2996.19	0.01872	2996.19	0.00846	2996.19	0.00841	2996.19	0.01828	2996.19	0.00834	2996.19	0.0082
2995.24	0.02433	2995.24	0.01771	2995.24	0.01566			2995.22	0.00875	2995.22	0.01223	2995.22	0.01234	2995.22	0.01872	2995.22	0.00853	2995.22	0.00845	2995.22	0.01822	2995.22	0.00833	2995.22	0.0082
2994.27	0.02428	2994.27	0.01767	2994.27	0.01562			2994.26	0.00877	2994.26	0.01231	2994.26	0.0124	2994.26	0.0187	2994.26	0.00859	2994.26	0.00848	2994.26	0.01817	2994.26	0.00832	2994.26	0.0082
2993.31	0.02423	2993.31	0.01763	2993.31	0.01559			2993.3	0.00877	2993.3	0.01236	2993.3	0.01244	2993.3	0.01868	2993.3	0.00861	2993.3	0.00851	2993.3	0.01814	2993.3	0.00831	2993.3	0.00821
2992.34	0.02417	2992.34	0.01759	2992.34	0.01555			2992.33	0.00875	2992.33	0.01238	2992.33	0.01246	2992.33	0.01864	2992.33	0.0086	2992.33	0.00852	2992.33	0.01812	2992.33	0.00831	2992.33	0.00823
2991.38	0.02412	2991.38	0.01755	2991.38	0.01552			2991.37	0.00873	2991.37	0.01237	2991.37	0.01246	2991.37	0.01861	2991.37	0.00857	2991.37	0.00854	2991.37	0.01813	2991.37	0.00833	2991.37	0.00825
2990.42	0.02406	2990.42	0.01751	2990.42	0.01548			2990.4	0.0087	2990.4	0.01233	2990.4	0.01243	2990.4	0.01859	2990.4	0.00855	2990.4	0.00855	2990.4	0.01816	2990.4	0.00835	2990.4	0.00828
2989.45	0.02401	2989.45	0.01747	2989.45	0.01545			2989.44	0.00867	2989.44	0.01228	2989.44	0.0124	2989.44	0.01858	2989.44	0.00855	2989.44	0.00858	2989.44	0.0182	2989.44	0.00839	2989.44	0.00831
2988.49	0.02395	2988.49	0.01742	2988.49	0.01542			2988.47	0.00865	2988.47	0.01225	2988.47	0.01238	2988.47	0.01859	2988.47	0.00858	2988.47	0.00861	2988.47	0.01824	2988.47	0.00844	2988.47	0.00834
2987.52	0.02391	2987.52	0.01738	2987.52	0.01538			2987.51	0.00863	2987.51	0.01224	2987.51	0.01238	2987.51	0.01859	2987.51	0.00864	2987.51	0.00865	2987.51	0.01828	2987.51	0.00852	2987.51	0.00838
2986.56	0.02386	2986.56	0.01733	2986.56	0.01535			2986.55	0.00862	2986.55	0.01226	2986.55	0.01239	2986.55	0.01859	2986.55	0.00871	2986.55	0.00869	2986.55	0.01832	2986.55	0.0086	2986.55	0.00843
2985.59	0.02382	2985.59	0.01729	2985.59	0.01532			2985.58	0.00861	2985.58	0.01231	2985.58	0.0124	2985.58	0.01858	2985.58	0.00878	2985.58	0.00872	2985.58	0.01835	2985.58	0.00867	2985.58	0.0085
2984.63	0.02377	2984.63	0.01726	2984.63	0.01529			2984.62	0.0086	2984.62	0.01237	2984.62	0.01241	2984.62	0.01856	2984.62	0.00885	2984.62	0.00874	2984.62	0.01837	2984.62	0.00873	2984.62	0.00857
2983.67	0.02372	2983.67	0.01723	2983.67	0.01526			2983.65	0.00859	2983.65	0.01242	2983.65	0.01241	2983.65	0.01854	2983.65	0.0089	2983.65	0.00875	2983.65	0.01838	2983.65	0.00878	2983.65	0.00865
2982.7	0.02367	2982.7	0.0172	2982.7	0.01523			2982.69	0.00859	2982.69	0.01248	2982.69	0.01244	2982.69	0.01853	2982.69	0.00895	2982.69	0.00876	2982.69	0.0184	2982.69	0.00881	2982.69	0.00873
2981.74	0.02361	2981.74	0.01717	2981.74	0.0152			2981.72	0.0086	2981.72	0.01255	2981.72	0.01249	2981.72	0.01854	2981.72	0.00899	2981.72	0.00878	2981.72	0.0184	2981.72	0.00885	2981.72	0.00879
2980.77	0.02356	2980.77	0.01714	2980.77	0.01517			2980.76	0.00863	2980.76	0.01261	2980.76	0.01256	2980.76	0.01856	2980.76	0.00902	2980.76	0.00882	2980.76	0.01841	2980.76	0.00889	2980.76	0.00885
2979.81	0.02351	2979.81	0.01711	2979.81	0.01514			2979.8	0.00868	2979.8	0.01268	2979.8	0.01265	2979.8	0.0186	2979.8	0.00905	2979.8	0.00886	2979.8	0.01843	2979.8	0.00895	2979.8	0.00889
2978.84	0.02346	2978.84	0.01707	2978.84	0.01511			2978.83	0.00874	2978.83	0.01273	2978.83	0.01274	2978.83	0.01865	2978.83	0.00908	2978.83	0.00891	2978.83	0.01846	2978.83	0.00903	2978.83	0.00896
2977.88	0.02341	2977.88	0.01703	2977.88	0.01508			2977.87	0.00879	2977.87	0.01277	2977.87	0.01281	2977.87	0.0187	2977.87	0.00911	2977.87	0.00897	2977.87	0.01852	2977.87	0.00913	2977.87	0.00904
2976.92	0.02335	2976.92	0.01699	2976.92	0.01505			2976.9	0.00882	2976.9	0.01277	2976.9	0.01285	2976.9	0.01874	2976.9	0.00914	2976.9	0.00904	2976.9	0.01861	2976.9	0.00924	2976.9	0.00915
2975.95	0.0233	2975.95	0.01696	2975.95	0.01502			2975.94	0.00883	2975.94	0.01277	2975.94	0.01288	2975.94	0.01876	2975.94	0.00916	2975.94	0.0091	2975.94	0.0187	2975.94	0.00936	2975.94	0.00928
2974.99	0.02324	2974.99	0.01692	2974.99	0.01499			2974.97	0.00883	2974.97	0.01277	2974.97	0.01292	2974.97	0.01877	2974.97	0.00918	2974.97	0.00916	2974.97	0.01878	2974.97	0.00947	2974.97	0.0094
2974.02	0.02318	2974.02	0.01689	2974.02	0.01496			2974.01	0.00883	2974.01	0.01281	2974.01	0.01298	2974.01	0.01878	2974.01	0.00918	2974.01	0.00922	2974.01	0.01885	2974.01	0.00956	2974.01	0.00951
2973.06	0.02312	2973.06	0.01686	2973.06	0.01493			2973.05	0.00883	2973.05	0.01288	2973.05	0.01305	2973.05	0.0188	2973.05	0.00919	2973.05	0.00927	2973.05	0.01889	2973.05	0.00964	2973.05	0.00957
2972.09	0.02306	2972.09	0.01682	2972.09	0.0149			2972.08	0.00884	2972.08	0.01298	2972.08	0.01313	2972.08	0.01883	2972.08	0.00921	2972.08	0.00932	2972.08	0.0189	2972.08	0.00968	2972.08	0.00959
2971.13	0.02299	2971.13	0.01679	2971.13	0.01487			2971.12	0.00885	2971.12	0.01307	2971.12	0.01319	2971.12	0.01887	2971.12	0.00926	2971.12	0.00935	2971.12	0.01888	2971.12	0.0097	2971.12	0.00957
2970.16	0.02293	2970.16	0.01675	2970.16	0.01484			2970.15	0.00888	2970.15	0.01315	2970.15	0.01323	2970.15	0.01892	2970.15	0.00932	2970.15	0.00939	2970.15	0.01883	2970.15	0.0097	2970.15	0.00954
2969.2	0.02287	2969.2	0.01671	2969.2	0.01481			2969.19	0.0089	2969.19	0.01319	2969.19	0.01323	2969.19	0.01896	2969.19	0.00938	2969.19	0.00942	2969.19	0.01876	2969.19	0.00969	2969.19	0.0095
2968.24	0.0228	2968.24	0.01666	2968.24	0.01477			2968.22	0.00893	2968.22	0.01318	2968.22	0.01321	2968.22	0.01899	2968.22	0.00944	2968.22	0.00946	2968.22	0.0187	2968.22	0.00968	2968.22	0.00949
2967.27	0.02273	2967.27	0.01662	2967.27	0.01473			2967.26	0.00894	2967.26	0.01314	2967.26	0.01318	2967.26	0.01901	2967.26	0.00949	2967.26	0.00949	2967.26	0.01866	2967.26	0.00968	2967.26	0.00949
2966.31	0.02265	2966.31	0.01657	2966.31	0.01469			2966.29	0.00894	2966.29	0.01307	2966.29	0.01314	2966.29	0.019	2966.29	0.0095	2966.29	0.0095	2966.29	0.01863	2966.29	0.00968	2966.29	0.00951
2965.34	0.02256	2965.34	0.01652	2965.34	0.01465			2965.33	0.00891	2965.33	0.01297	2965.33	0.0131	2965.33	0.01896	2965.33	0.00948	2965.33	0.00949	2965.33	0.01862	2965.33	0.00969	2965.33	0.00953
2964.38	0.02248	2964.38	0.01647	2964.38	0.01462			2964.37	0.00887	2964.37	0.01287	2964.37	0.01305	2964.37	0.01891	2964.37	0.00942	2964.37	0.00945	2964.37	0.01862	2964.37	0.00971	2964.37	0.00955
2963.41	0.02239	2963.41	0.01642	2963.41	0.01458			2963.4	0.00882	2963.4	0.01277	2963.4	0.01299	2963.4	0.01885	2963.4	0.00934	2963.4	0.00939	2963.4	0.01862	2963.4	0.00973	2963.4	0.00957
2962.45	0.0223	2962.45	0.01637	2962.45	0.01454			2962.44	0.00876	2962.44	0.01268	2962.44	0.01293	2962.44	0.0188	2962.44	0.00925	2962.44	0.00932	2962.44	0.01861	2962.44	0.00973	2962.44	0.00956
2961.49	0.02221	2961.49	0.01634	2961.49	0.0145			2961.47	0.00872	2961.47	0.01263	2961.47	0.01289	2961.47	0.01878	2961.47	0.00919	2961.47	0.00926	2961.47	0.01859	2961.47	0.00971	2961.47	0.00954
2960.52	0.02214	2960.52	0.0163	2960.52	0.01447			2960.51	0.00869	2960.51	0.0126	2960.51	0.01285	2960.51	0.01878	2960.51	0.00917	2960.51	0.00921	2960.51	0.01856	2960.51	0.00966	2960.51	0.00949
2959.56	0.02207	2959.56	0.01627	2959.56	0.01443			2959.54	0.00868	2959.54	0.0126	2959.54	0.01283	2959.54	0.0188	2959.54	0.00918	2959.54	0.00917	2959.54	0.01851	2959.54	0.00959	2959.54	0.00943
2958.59	0.02201	2958.59	0.01623	2958.59	0.01439			2958.58	0.00869	2958.58	0.01262	2958.58	0.01283	2958.58	0.01883	2958.58	0.0092	2958.58	0.00913	2958.58	0.01845	2958.58	0.0095	2958.58	0.00935
2957.63	0.02196	2957.63	0.0162	2957.63	0.01436			2957.62	0.00871	2957.62	0.01264	2957.62	0.01283	2957.62	0.01886	2957.62	0.00922	2957.62	0.00911	2957.62	0.01838	2957.62	0.0094	2957.62	0.00926
2956.66	0.02192	2956.66	0.01616	2956.66	0.01432			2956.65	0.00872	2956.65	0.01266	2956.65	0.01282	2956.65	0.01887	2956.65	0.00922	2956.65	0.00909	2956.65	0.01831	2956.65	0.0093	2956.65	0.00916
2955.7	0.02188	2955.7	0.01611	2955.7	0.01429			2955.69	0.00872	2955.69	0.01268	2955.69	0.0128	2955.69	0.01886	2955.69	0.0092	2955.69	0.00908	2955.69	0.01825	2955.69	0.00921	2955.69	0.00906
2954.74	0.02184	2954.74	0.01607	2954.74	0.01426			2954.72	0.0087	2954.72	0.01268	2954.72	0.01276	2954.72	0.01882	2954.72	0.00916	2954.72	0.00906	2954.72	0.0182	2954.72	0.00912	2954.72	0.00897
2953.77	0.02179	2953.77	0.01603	2953.77	0.01423			2953.76	0.00867	2953.76	0.01266	2953.76	0.01271	2953.76	0.01875	2953.76	0.0091	2953.76	0.00904	2953.76	0.01816	2953.76	0.00904	2953.76	0.0089
2952.81	0.02175	2952.81	0.01599	2952.81	0.01419			2952.79	0.00864	2952.79	0.0126	2952.79	0.01265	2952.79	0.01867	2952.79	0.00902	2952.79	0.009	2952.79	0.01812	2952.79	0.00898	2952.79	0.00883
2951.84	0.0217	2951.84	0.01595	2951.84	0.01415			2951.83	0.00862	2951.83	0.01253	2951.83	0.01259	2951.83	0.01857	2951.83	0.00893	2951.83	0.00895	2951.83	0.01808	2951.83	0.0089	2951.83	0.00877
2950.88	0.02165	2950.88	0.01591	2950.88	0.01411			2950.87	0.00862	2950.87	0.01245	2950.87	0.01254	2950.87	0.01849	2950.87	0.00884	2950.87	0.00889	2950.87	0.01801	2950.87	0.00883	2950.87	0.0087
2949.91	0.02161	2949.91	0.01587	2949.91	0.01407			2949.9	0.00861	2949.9	0.01239	2949.9	0.01249	2949.9	0.01841	2949.9	0.00876	2949.9	0.00884	2949.9	0.01794	2949.9	0.00875	2949.9	0.00864
2948.95	0.02157	2948.95	0.01583	2948.95	0.01404			2948.94	0.00861	2948.94	0.01234	2948.94	0.01245	2948.94	0.01837	2948.94	0.00872	2948.94	0.0088	2948.94	0.01787	2948.94	0.00868	2948.94	0.0086
2947.98	0.02154	2947.98	0.0158	2947.98	0.014			2947.97	0.0086	2947.97	0.0123	2947.97	0.01241	2947.97	0.01836	2947.97	0.00872	2947.97	0.00877	2947.97	0.01783	2947.97	0.00864	2947.97	0.00858
2947.02	0.02149	2947.02	0.01577	2947.02	0.01397			2947.01	0.00858	2947.01	0.01227	2947.01	0.01237	2947.01	0.01837	2947.01	0.00877	2947.01	0.00877	2947.01	0.0178	2947.01	0.00864	2947.01	0.00858
2946.06	0.02145	2946.06	0.01574	2946.06	0.01393			2946.04	0.00857	2946.04	0.01225	2946.04	0.01234	2946.04	0.01841	2946.04	0.00885	2946.04	0.00879	2946.04	0.01778	2946.04	0.00867	2946.04	0.0086
2945.09	0.0214	2945.09	0.01571	2945.09	0.0139			2945.08	0.00857	2945.08	0.01226	2945.08	0.01234	2945.08	0.01847	2945.08	0.00893	2945.08	0.00882	2945.08	0.01776	2945.08	0.00871	2945.08	0.00863
2944.13	0.02134	2944.13	0.01567	2944.13	0.01387			2944.12	0.00859	2944.12	0.01231	2944.12	0.01237	2944.12	0.01853	2944.12	0.009	2944.12	0.00885	2944.12	0.01774	2944.12	0.00875	2944.12	0.00865
2943.16	0.02128	2943.16	0.01564	2943.16	0.01384			2943.15	0.00862	2943.15	0.01239	2943.15	0.01243	2943.15	0.0186	2943.15	0.00906	2943.15	0.0089	2943.15	0.01771	2943.15	0.00879	2943.15	0.00866
2942.2	0.02123	2942.2	0.0156	2942.2	0.01382			2942.19	0.00865	2942.19	0.01248	2942.19	0.0125	2942.19	0.01867	2942.19	0.00909	2942.19	0.00897	2942.19	0.01768	2942.19	0.00882	2942.19	0.00867
2941.23	0.02117	2941.23	0.01555	2941.23	0.01379			2941.22	0.00869	2941.22	0.01256	2941.22	0.01258	2941.22	0.01874	2941.22	0.00912	2941.22	0.00906	2941.22	0.01767	2941.22	0.00885	2941.22	0.00869
2940.27	0.02111	2940.27	0.01552	2940.27	0.01376			2940.26	0.00871	2940.26	0.0126	2940.26	0.01263	2940.26	0.0188	2940.26	0.00913	2940.26	0.00915	2940.26	0.01767	2940.26	0.00887	2940.26	0.00873
2939.31	0.02105	2939.31	0.01548	2939.31	0.01374			2939.29	0.00873	2939.29	0.01261	2939.29	0.01267	2939.29	0.01885	2939.29	0.00914	2939.29	0.00922	2939.29	0.01769	2939.29	0.00889	2939.29	0.00877
2938.34	0.021	2938.34	0.01545	2938.34	0.01371			2938.33	0.00874	2938.33	0.01259	2938.33	0.0127	2938.33	0.0189	2938.33	0.00915	2938.33	0.00928	2938.33	0.01771	2938.33	0.0089	2938.33	0.00882
2937.38	0.02094	2937.38	0.01542	2937.38	0.01367			2937.36	0.00877	2937.36	0.01257	2937.36	0.01274	2937.36	0.01895	2937.36	0.00919	2937.36	0.00931	2937.36	0.01774	2937.36	0.0089	2937.36	0.00887
2936.41	0.02088	2936.41	0.01539	2936.41	0.01364			2936.4	0.00881	2936.4	0.01255	2936.4	0.01277	2936.4	0.019	2936.4	0.00925	2936.4	0.00933	2936.4	0.01777	2936.4	0.00891	2936.4	0.00892
2935.45	0.02083	2935.45	0.01536	2935.45	0.0136			2935.44	0.00886	2935.44	0.01255	2935.44	0.01278	2935.44	0.01905	2935.44	0.00934	2935.44	0.00937	2935.44	0.01779	2935.44	0.00892	2935.44	0.00895
2934.48	0.02076	2934.48	0.01532	2934.48	0.01356			2934.47	0.00892	2934.47	0.01257	2934.47	0.01279	2934.47	0.0191	2934.47	0.00943	2934.47	0.00941	2934.47	0.0178	2934.47	0.00894	2934.47	0.00898
2933.52	0.0207	2933.52	0.01528	2933.52	0.01352			2933.51	0.00897	2933.51	0.01261	2933.51	0.01279	2933.51	0.01916	2933.51	0.00951	2933.51	0.00945	2933.51	0.01779	2933.51	0.00897	2933.51	0.00899
2932.56	0.02063	2932.56	0.01524	2932.56	0.01349			2932.54	0.00903	2932.54	0.01267	2932.54	0.01278	2932.54	0.01923	2932.54	0.00957	2932.54	0.00948	2932.54	0.01777	2932.54	0.00898	2932.54	0.00898
2931.59	0.02056	2931.59	0.0152	2931.59	0.01346			2931.58	0.00908	2931.58	0.01273	2931.58	0.01278	2931.58	0.01932	2931.58	0.00962	2931.58	0.0095	2931.58	0.01774	2931.58	0.00899	2931.58	0.00897
2930.63	0.02048	2930.63	0.01517	2930.63	0.01343			2930.61	0.00913	2930.61	0.01278	2930.61	0.01279	2930.61	0.01942	2930.61	0.00967	2930.61	0.00951	2930.61	0.01772	2930.61	0.00901	2930.61	0.00896
2929.66	0.02041	2929.66	0.01513	2929.66	0.0134			2929.65	0.00917	2929.65	0.01281	2929.65	0.0128	2929.65	0.01952	2929.65	0.0097	2929.65	0.00953	2929.65	0.01773	2929.65	0.00902	2929.65	0.00895
2928.7	0.02033	2928.7	0.01509	2928.7	0.01337			2928.69	0.00921	2928.69	0.01283	2928.69	0.01283	2928.69	0.0196	2928.69	0.00973	2928.69	0.00956	2928.69	0.01776	2928.69	0.00904	2928.69	0.00893
2927.73	0.02026	2927.73	0.01505	2927.73	0.01334			2927.72	0.00922	2927.72	0.01282	2927.72	0.01285	2927.72	0.01968	2927.72	0.00976	2927.72	0.0096	2927.72	0.01779	2927.72	0.00906	2927.72	0.00891
2926.77	0.02017	2926.77	0.01502	2926.77	0.01331			2926.76	0.00922	2926.76	0.01281	2926.76	0.01286	2926.76	0.01976	2926.76	0.00978	2926.76	0.00966	2926.76	0.0178	2926.76	0.00905	2926.76	0.00888
2925.81	0.02009	2925.81	0.01498	2925.81	0.01329			2925.79	0.0092	2925.79	0.01278	2925.79	0.01286	2925.79	0.01984	2925.79	0.00981	2925.79	0.00971	2925.79	0.01778	2925.79	0.00903	2925.79	0.00884
2924.84	0.02	2924.84	0.01494	2924.84	0.01326			2924.83	0.00918	2924.83	0.01275	2924.83	0.01285	2924.83	0.01992	2924.83	0.00985	2924.83	0.00976	2924.83	0.01773	2924.83	0.00898	2924.83	0.00879
2923.88	0.01992	2923.88	0.0149	2923.88	0.01323			2923.86	0.00917	2923.86	0.01272	2923.86	0.01284	2923.86	0.02001	2923.86	0.0099	2923.86	0.00981	2923.86	0.01764	2923.86	0.00893	2923.86	0.00874
2922.91	0.01984	2922.91	0.01487	2922.91	0.01321			2922.9	0.00916	2922.9	0.0127	2922.9	0.01283	2922.9	0.0201	2922.9	0.00994	2922.9	0.00985	2922.9	0.01756	2922.9	0.00889	2922.9	0.0087
2921.95	0.01976	2921.95	0.01484	2921.95	0.01318			2921.94	0.00916	2921.94	0.01267	2921.94	0.01283	2921.94	0.0202	2921.94	0.00998	2921.94	0.0099	2921.94	0.01748	2921.94	0.00886	2921.94	0.00868
2920.98	0.0197	2920.98	0.01481	2920.98	0.01316			2920.97	0.00916	2920.97	0.01265	2920.97	0.01283	2920.97	0.02029	2920.97	0.01	2920.97	0.00996	2920.97	0.01743	2920.97	0.00884	2920.97	0.00866
2920.02	0.01964	2920.02	0.01478	2920.02	0.01313			2920.01	0.00916	2920.01	0.01263	2920.01	0.01282	2920.01	0.02036	2920.01	0.01001	2920.01	0.01	2920.01	0.01742	2920.01	0.00882	2920.01	0.00866
2919.05	0.01958	2919.05	0.01475	2919.05	0.01311			2919.04	0.00914	2919.04	0.01261	2919.04	0.0128	2919.04	0.0204	2919.04	0.00999	2919.04	0.01002	2919.04	0.01743	2919.04	0.00881	2919.04	0.00866
2918.09	0.01954	2918.09	0.01471	2918.09	0.01308			2918.08	0.00911	2918.08	0.0126	2918.08	0.01277	2918.08	0.02039	2918.08	0.00997	2918.08	0.01	2918.08	0.01745	2918.08	0.00879	2918.08	0.00867
2917.13	0.0195	2917.13	0.01468	2917.13	0.01305			2917.11	0.00908	2917.11	0.01261	2917.11	0.01274	2917.11	0.02031	2917.11	0.00995	2917.11	0.00996	2917.11	0.01747	2917.11	0.00877	2917.11	0.00867
2916.16	0.01947	2916.16	0.01465	2916.16	0.01301			2916.15	0.00904	2916.15	0.01262	2916.15	0.01271	2916.15	0.02019	2916.15	0.00991	2916.15	0.00989	2916.15	0.01748	2916.15	0.00876	2916.15	0.00867
2915.2	0.01945	2915.2	0.01462	2915.2	0.01298			2915.19	0.00899	2915.19	0.01263	2915.19	0.01268	2915.19	0.02003	2915.19	0.00986	2915.19	0.00981	2915.19	0.01748	2915.19	0.00875	2915.19	0.00868
2914.23	0.01943	2914.23	0.01459	2914.23	0.01295			2914.22	0.00895	2914.22	0.01263	2914.22	0.01267	2914.22	0.01983	2914.22	0.00979	2914.22	0.00973	2914.22	0.01748	2914.22	0.00875	2914.22	0.00869
2913.27	0.01941	2913.27	0.01456	2913.27	0.01292			2913.26	0.00891	2913.26	0.01262	2913.26	0.01265	2913.26	0.01961	2913.26	0.00969	2913.26	0.00965	2913.26	0.01748	2913.26	0.00876	2913.26	0.00869
2912.3	0.01939	2912.3	0.01454	2912.3	0.0129			2912.29	0.00886	2912.29	0.0126	2912.29	0.01263	2912.29	0.01937	2912.29	0.00957	2912.29	0.00957	2912.29	0.01748	2912.29	0.00878	2912.29	0.0087
2911.34	0.01937	2911.34	0.01452	2911.34	0.01287			2911.33	0.00881	2911.33	0.01257	2911.33	0.01259	2911.33	0.01913	2911.33	0.00944	2911.33	0.00947	2911.33	0.01748	2911.33	0.00879	2911.33	0.00871
2910.38	0.01936	2910.38	0.0145	2910.38	0.01285			2910.36	0.00874	2910.36	0.01252	2910.36	0.01252	2910.36	0.01891	2910.36	0.00932	2910.36	0.00937	2910.36	0.01748	2910.36	0.0088	2910.36	0.00871
2909.41	0.01934	2909.41	0.01448	2909.41	0.01283			2909.4	0.00866	2909.4	0.01245	2909.4	0.01243	2909.4	0.01871	2909.4	0.00922	2909.4	0.00926	2909.4	0.01747	2909.4	0.00879	2909.4	0.00869
2908.45	0.01931	2908.45	0.01446	2908.45	0.01281			2908.43	0.00857	2908.43	0.01238	2908.43	0.01234	2908.43	0.01856	2908.43	0.00915	2908.43	0.00916	2908.43	0.01745	2908.43	0.00877	2908.43	0.00867
2907.48	0.01928	2907.48	0.01444	2907.48	0.01279			2907.47	0.00848	2907.47	0.01231	2907.47	0.01228	2907.47	0.01846	2907.47	0.00911	2907.47	0.00908	2907.47	0.01743	2907.47	0.00875	2907.47	0.00863
2906.52	0.01925	2906.52	0.01441	2906.52	0.01277			2906.51	0.00839	2906.51	0.01224	2906.51	0.01224	2906.51	0.0184	2906.51	0.00907	2906.51	0.00901	2906.51	0.0174	2906.51	0.00871	2906.51	0.00859
2905.55	0.01921	2905.55	0.01439	2905.55	0.01275			2905.54	0.0083	2905.54	0.01217	2905.54	0.01221	2905.54	0.01835	2905.54	0.00904	2905.54	0.00895	2905.54	0.01738	2905.54	0.00868	2905.54	0.00855
2904.59	0.01917	2904.59	0.01435	2904.59	0.01273			2904.58	0.00822	2904.58	0.01209	2904.58	0.01218	2904.58	0.0183	2904.58	0.00899	2904.58	0.0089	2904.58	0.01737	2904.58	0.00865	2904.58	0.00853
2903.63	0.01913	2903.63	0.01432	2903.63	0.0127			2903.61	0.00814	2903.61	0.01201	2903.61	0.01215	2903.61	0.01824	2903.61	0.00894	2903.61	0.00885	2903.61	0.01738	2903.61	0.00863	2903.61	0.00853
2902.66	0.01909	2902.66	0.01429	2902.66	0.01267			2902.65	0.00808	2902.65	0.01193	2902.65	0.01212	2902.65	0.01817	2902.65	0.0089	2902.65	0.00881	2902.65	0.01739	2902.65	0.00863	2902.65	0.00854
2901.7	0.01904	2901.7	0.01427	2901.7	0.01264			2901.68	0.00805	2901.68	0.01189	2901.68	0.01209	2901.68	0.0181	2901.68	0.00886	2901.68	0.00879	2901.68	0.01741	2901.68	0.00865	2901.68	0.00858
2900.73	0.019	2900.73	0.01424	2900.73	0.01261			2900.72	0.00806	2900.72	0.01187	2900.72	0.01207	2900.72	0.01803	2900.72	0.00884	2900.72	0.00878	2900.72	0.01742	2900.72	0.00867	2900.72	0.00862
2899.77	0.01896	2899.77	0.0142	2899.77	0.01258			2899.76	0.00809	2899.76	0.01188	2899.76	0.01206	2899.76	0.01797	2899.76	0.00883	2899.76	0.00879	2899.76	0.01743	2899.76	0.00869	2899.76	0.00864
2898.8	0.01892	2898.8	0.01417	2898.8	0.01255			2898.79	0.00812	2898.79	0.01189	2898.79	0.01204	2898.79	0.01791	2898.79	0.00883	2898.79	0.0088	2898.79	0.01742	2898.79	0.00871	2898.79	0.00865
2897.84	0.01888	2897.84	0.01414	2897.84	0.01253			2897.83	0.00813	2897.83	0.01188	2897.83	0.01201	2897.83	0.01786	2897.83	0.00883	2897.83	0.00882	2897.83	0.01742	2897.83	0.0087	2897.83	0.00863
2896.87	0.01884	2896.87	0.0141	2896.87	0.0125			2896.86	0.0081	2896.86	0.01186	2896.86	0.01198	2896.86	0.01782	2896.86	0.00883	2896.86	0.00883	2896.86	0.01742	2896.86	0.00869	2896.86	0.0086
2895.91	0.01881	2895.91	0.01407	2895.91	0.01248			2895.9	0.00806	2895.9	0.01183	2895.9	0.01194	2895.9	0.01778	2895.9	0.00883	2895.9	0.00882	2895.9	0.01743	2895.9	0.00867	2895.9	0.00856
2894.95	0.01877	2894.95	0.01404	2894.95	0.01246			2894.93	0.008	2894.93	0.0118	2894.93	0.01191	2894.93	0.01774	2894.93	0.0088	2894.93	0.00878	2894.93	0.01743	2894.93	0.00865	2894.93	0.00854
2893.98	0.01873	2893.98	0.01401	2893.98	0.01244			2893.97	0.00795	2893.97	0.01179	2893.97	0.01188	2893.97	0.0177	2893.97	0.00875	2893.97	0.00872	2893.97	0.01742	2893.97	0.00864	2893.97	0.00852
2893.02	0.01869	2893.02	0.01399	2893.02	0.01241			2893.01	0.00791	2893.01	0.01178	2893.01	0.01186	2893.01	0.01764	2893.01	0.00868	2893.01	0.00865	2893.01	0.01738	2893.01	0.00862	2893.01	0.00851
2892.05	0.01865	2892.05	0.01396	2892.05	0.01238			2892.04	0.00787	2892.04	0.01176	2892.04	0.01184	2892.04	0.01759	2892.04	0.0086	2892.04	0.00858	2892.04	0.01732	2892.04	0.00859	2892.04	0.00849
2891.09	0.0186	2891.09	0.01394	2891.09	0.01236			2891.08	0.00784	2891.08	0.01172	2891.08	0.01182	2891.08	0.01753	2891.08	0.00853	2891.08	0.00851	2891.08	0.01724	2891.08	0.00855	2891.08	0.00846
2890.12	0.01856	2890.12	0.01391	2890.12	0.01233			2890.11	0.00781	2890.11	0.01168	2890.11	0.01181	2890.11	0.01747	2890.11	0.00848	2890.11	0.00846	2890.11	0.01717	2890.11	0.00849	2890.11	0.00842
2889.16	0.01851	2889.16	0.01388	2889.16	0.0123			2889.15	0.00779	2889.15	0.01164	2889.15	0.0118	2889.15	0.01743	2889.15	0.00845	2889.15	0.00841	2889.15	0.01711	2889.15	0.00844	2889.15	0.00837
2888.2	0.01846	2888.2	0.01385	2888.2	0.01228			2888.18	0.00778	2888.18	0.01162	2888.18	0.01179	2888.18	0.0174	2888.18	0.00843	2888.18	0.00838	2888.18	0.01706	2888.18	0.0084	2888.18	0.00834
2887.23	0.01841	2887.23	0.01382	2887.23	0.01226			2887.22	0.00777	2887.22	0.01161	2887.22	0.01179	2887.22	0.01738	2887.22	0.00843	2887.22	0.00836	2887.22	0.01704	2887.22	0.00838	2887.22	0.00832
2886.27	0.01837	2886.27	0.01379	2886.27	0.01223			2886.26	0.00777	2886.26	0.01162	2886.26	0.01178	2886.26	0.01737	2886.26	0.00843	2886.26	0.00835	2886.26	0.01702	2886.26	0.00837	2886.26	0.00832
2885.3	0.01832	2885.3	0.01376	2885.3	0.01221			2885.29	0.00777	2885.29	0.01164	2885.29	0.01178	2885.29	0.01734	2885.29	0.00844	2885.29	0.00835	2885.29	0.01702	2885.29	0.00837	2885.29	0.00832
2884.34	0.01828	2884.34	0.01373	2884.34	0.01218			2884.33	0.00779	2884.33	0.01167	2884.33	0.01178	2884.33	0.0173	2884.33	0.00846	2884.33	0.00835	2884.33	0.01703	2884.33	0.00837	2884.33	0.00832
2883.37	0.01824	2883.37	0.0137	2883.37	0.01216			2883.36	0.00781	2883.36	0.0117	2883.36	0.01179	2883.36	0.01726	2883.36	0.00847	2883.36	0.00836	2883.36	0.01705	2883.36	0.00838	2883.36	0.00833
2882.41	0.0182	2882.41	0.01368	2882.41	0.01213			2882.4	0.00783	2882.4	0.01174	2882.4	0.01181	2882.4	0.01722	2882.4	0.00847	2882.4	0.00838	2882.4	0.01707	2882.4	0.00838	2882.4	0.00834
2881.45	0.01815	2881.45	0.01366	2881.45	0.01211			2881.43	0.00784	2881.43	0.01176	2881.43	0.01182	2881.43	0.01719	2881.43	0.00847	2881.43	0.0084	2881.43	0.01709	2881.43	0.00839	2881.43	0.00835
2880.48	0.01811	2880.48	0.01364	2880.48	0.01209			2880.47	0.00782	2880.47	0.01177	2880.47	0.01184	2880.47	0.01716	2880.47	0.00846	2880.47	0.0084	2880.47	0.01711	2880.47	0.00842	2880.47	0.00836
2879.52	0.01807	2879.52	0.01361	2879.52	0.01207			2879.5	0.00779	2879.5	0.01178	2879.5	0.01185	2879.5	0.01714	2879.5	0.00846	2879.5	0.00841	2879.5	0.01711	2879.5	0.00847	2879.5	0.00839
2878.55	0.01802	2878.55	0.01359	2878.55	0.01205			2878.54	0.00778	2878.54	0.01178	2878.54	0.01186	2878.54	0.01713	2878.54	0.00846	2878.54	0.00841	2878.54	0.01712	2878.54	0.00854	2878.54	0.00842
2877.59	0.01798	2877.59	0.01356	2877.59	0.01202			2877.58	0.00777	2877.58	0.01178	2877.58	0.01186	2877.58	0.01711	2877.58	0.00849	2877.58	0.00841	2877.58	0.01713	2877.58	0.00862	2877.58	0.00845
2876.62	0.01794	2876.62	0.01353	2876.62	0.012			2876.61	0.00779	2876.61	0.0118	2876.61	0.01186	2876.61	0.01712	2876.61	0.00852	2876.61	0.00842	2876.61	0.01716	2876.61	0.00868	2876.61	0.00848
2875.66	0.01789	2875.66	0.01351	2875.66	0.01197			2875.65	0.00781	2875.65	0.01183	2875.65	0.01186	2875.65	0.01713	2875.65	0.00856	2875.65	0.00844	2875.65	0.01719	2875.65	0.00872	2875.65	0.00851
2874.7	0.01785	2874.7	0.01348	2874.7	0.01195			2874.68	0.00785	2874.68	0.01186	2874.68	0.01186	2874.68	0.01716	2874.68	0.00859	2874.68	0.00848	2874.68	0.0172	2874.68	0.00872	2874.68	0.00852
2873.73	0.0178	2873.73	0.01345	2873.73	0.01192			2873.72	0.0079	2873.72	0.01188	2873.72	0.01187	2873.72	0.01719	2873.72	0.00861	2873.72	0.00854	2873.72	0.0172	2873.72	0.0087	2873.72	0.00853
2872.77	0.01776	2872.77	0.01342	2872.77	0.01189			2872.75	0.00795	2872.75	0.01191	2872.75	0.01188	2872.75	0.01722	2872.75	0.00862	2872.75	0.00859	2872.75	0.01717	2872.75	0.00866	2872.75	0.00852
2871.8	0.01771	2871.8	0.01339	2871.8	0.01187			2871.79	0.008	2871.79	0.01192	2871.79	0.01189	2871.79	0.01722	2871.79	0.00862	2871.79	0.00862	2871.79	0.01712	2871.79	0.00862	2871.79	0.0085
2870.84	0.01767	2870.84	0.01336	2870.84	0.01184			2870.83	0.00803	2870.83	0.01191	2870.83	0.01189	2870.83	0.01722	2870.83	0.00861	2870.83	0.00862	2870.83	0.01708	2870.83	0.00859	2870.83	0.00848
2869.87	0.01762	2869.87	0.01333	2869.87	0.01181			2869.86	0.00803	2869.86	0.01188	2869.86	0.01189	2869.86	0.01722	2869.86	0.0086	2869.86	0.0086	2869.86	0.01705	2869.86	0.00857	2869.86	0.00845
2868.91	0.01758	2868.91	0.01331	2868.91	0.01179			2868.9	0.008	2868.9	0.01185	2868.9	0.01186	2868.9	0.01721	2868.9	0.00858	2868.9	0.00855	2868.9	0.01703	2868.9	0.00855	2868.9	0.00843
2867.94	0.01753	2867.94	0.01328	2867.94	0.01176			2867.93	0.00795	2867.93	0.01181	2867.93	0.01183	2867.93	0.01718	2867.93	0.00856	2867.93	0.00849	2867.93	0.01702	2867.93	0.00854	2867.93	0.00841
2866.98	0.01748	2866.98	0.01326	2866.98	0.01173			2866.97	0.00791	2866.97	0.01178	2866.97	0.01179	2866.97	0.01714	2866.97	0.00852	2866.97	0.00843	2866.97	0.01702	2866.97	0.00853	2866.97	0.00839
2866.02	0.01744	2866.02	0.01323	2866.02	0.01171			2866	0.00788	2866	0.01176	2866	0.01175	2866	0.0171	2866	0.00847	2866	0.00838	2866	0.01701	2866	0.00852	2866	0.00837
2865.05	0.01739	2865.05	0.0132	2865.05	0.01168			2865.04	0.00788	2865.04	0.01175	2865.04	0.01174	2865.04	0.01707	2865.04	0.00843	2865.04	0.00836	2865.04	0.01698	2865.04	0.00849	2865.04	0.00834
2864.09	0.01734	2864.09	0.01316	2864.09	0.01166			2864.08	0.00789	2864.08	0.01176	2864.08	0.01175	2864.08	0.01708	2864.08	0.0084	2864.08	0.00837	2864.08	0.01694	2864.08	0.00843	2864.08	0.00829
2863.12	0.01729	2863.12	0.01312	2863.12	0.01163			2863.11	0.00792	2863.11	0.01176	2863.11	0.01177	2863.11	0.01711	2863.11	0.00839	2863.11	0.0084	2863.11	0.01689	2863.11	0.00836	2863.11	0.00823
2862.16	0.01723	2862.16	0.01309	2862.16	0.01161			2862.15	0.00796	2862.15	0.01177	2862.15	0.0118	2862.15	0.01716	2862.15	0.00838	2862.15	0.00844	2862.15	0.01684	2862.15	0.00827	2862.15	0.00816
2861.19	0.01717	2861.19	0.01305	2861.19	0.01158			2861.18	0.00799	2861.18	0.01177	2861.18	0.01182	2861.18	0.01723	2861.18	0.00837	2861.18	0.00845	2861.18	0.0168	2861.18	0.00819	2861.18	0.00808
2860.23	0.0171	2860.23	0.01302	2860.23	0.01155			2860.22	0.00804	2860.22	0.01178	2860.22	0.01183	2860.22	0.01729	2860.22	0.00836	2860.22	0.00845	2860.22	0.01677	2860.22	0.00814	2860.22	0.00801
2859.27	0.01703	2859.27	0.013	2859.27	0.01152			2859.25	0.00809	2859.25	0.01178	2859.25	0.01184	2859.25	0.01734	2859.25	0.00835	2859.25	0.00843	2859.25	0.01675	2859.25	0.00812	2859.25	0.00796
2858.3	0.01696	2858.3	0.01297	2858.3	0.01149			2858.29	0.00812	2858.29	0.01176	2858.29	0.01183	2858.29	0.01739	2858.29	0.00835	2858.29	0.00841	2858.29	0.01672	2858.29	0.00811	2858.29	0.00792
2857.34	0.01689	2857.34	0.01294	2857.34	0.01146			2857.33	0.00814	2857.33	0.01174	2857.33	0.01182	2857.33	0.01744	2857.33	0.00837	2857.33	0.0084	2857.33	0.01667	2857.33	0.00808	2857.33	0.00788
2856.37	0.01682	2856.37	0.01291	2856.37	0.01144			2856.36	0.00814	2856.36	0.0117	2856.36	0.01178	2856.36	0.0175	2856.36	0.00841	2856.36	0.0084	2856.36	0.01661	2856.36	0.00802	2856.36	0.00783
2855.41	0.01676	2855.41	0.01287	2855.41	0.01141			2855.4	0.00811	2855.4	0.01166	2855.4	0.01173	2855.4	0.01756	2855.4	0.00844	2855.4	0.00843	2855.4	0.01656	2855.4	0.00793	2855.4	0.00779
2854.44	0.01669	2854.44	0.01284	2854.44	0.01139			2854.43	0.00807	2854.43	0.01162	2854.43	0.01167	2854.43	0.01763	2854.43	0.00849	2854.43	0.00846	2854.43	0.01652	2854.43	0.00783	2854.43	0.00775
2853.48	0.01663	2853.48	0.01281	2853.48	0.01136			2853.47	0.00804	2853.47	0.01158	2853.47	0.01161	2853.47	0.01771	2853.47	0.00853	2853.47	0.00851	2853.47	0.01649	2853.47	0.00776	2853.47	0.00771
2852.52	0.01657	2852.52	0.01279	2852.52	0.01133			2852.5	0.00803	2852.5	0.01154	2852.5	0.01157	2852.5	0.01779	2852.5	0.00858	2852.5	0.00854	2852.5	0.01648	2852.5	0.00772	2852.5	0.00767
2851.55	0.01651	2851.55	0.01276	2851.55	0.01131			2851.54	0.00802	2851.54	0.01151	2851.54	0.01155	2851.54	0.01785	2851.54	0.00864	2851.54	0.00857	2851.54	0.01646	2851.54	0.0077	2851.54	0.00764
2850.59	0.01646	2850.59	0.01273	2850.59	0.01129			2850.57	0.00802	2850.57	0.01146	2850.57	0.01154	2850.57	0.01787	2850.57	0.00867	2850.57	0.00858	2850.57	0.01643	2850.57	0.0077	2850.57	0.0076
2849.62	0.01642	2849.62	0.0127	2849.62	0.01126			2849.61	0.00802	2849.61	0.01142	2849.61	0.01153	2849.61	0.01783	2849.61	0.00867	2849.61	0.00856	2849.61	0.01639	2849.61	0.00769	2849.61	0.00757
2848.66	0.01638	2848.66	0.01267	2848.66	0.01124			2848.65	0.00802	2848.65	0.01137	2848.65	0.0115	2848.65	0.01773	2848.65	0.00861	2848.65	0.00851	2848.65	0.01635	2848.65	0.00767	2848.65	0.00754
2847.69	0.01635	2847.69	0.01265	2847.69	0.01121			2847.68	0.00801	2847.68	0.01131	2847.68	0.01146	2847.68	0.01756	2847.68	0.00848	2847.68	0.00842	2847.68	0.0163	2847.68	0.00764	2847.68	0.00753
2846.73	0.01633	2846.73	0.01262	2846.73	0.01118			2846.72	0.00798	2846.72	0.01125	2846.72	0.01141	2846.72	0.01735	2846.72	0.00831	2846.72	0.0083	2846.72	0.01625	2846.72	0.00761	2846.72	0.00751
2845.76	0.01631	2845.76	0.01259	2845.76	0.01115			2845.75	0.00793	2845.75	0.01118	2845.75	0.01135	2845.75	0.01713	2845.75	0.00812	2845.75	0.00816	2845.75	0.01621	2845.75	0.00756	2845.75	0.00748
2844.8	0.01629	2844.8	0.01257	2844.8	0.01113			2844.79	0.00786	2844.79	0.0111	2844.79	0.01128	2844.79	0.01692	2844.79	0.00794	2844.79	0.00804	2844.79	0.01615	2844.79	0.0075	2844.79	0.00744
2843.84	0.01627	2843.84	0.01255	2843.84	0.01111			2843.82	0.00778	2843.82	0.01101	2843.82	0.01119	2843.82	0.01672	2843.82	0.0078	2843.82	0.00794	2843.82	0.01608	2843.82	0.00743	2843.82	0.00737
2842.87	0.01625	2842.87	0.01252	2842.87	0.01109			2842.86	0.00769	2842.86	0.01093	2842.86	0.0111	2842.86	0.01654	2842.86	0.0077	2842.86	0.00786	2842.86	0.016	2842.86	0.00736	2842.86	0.00728
2841.91	0.01623	2841.91	0.0125	2841.91	0.01107			2841.9	0.0076	2841.9	0.01087	2841.9	0.01101	2841.9	0.01639	2841.9	0.00764	2841.9	0.0078	2841.9	0.01592	2841.9	0.0073	2841.9	0.00719
2840.94	0.0162	2840.94	0.01248	2840.94	0.01106			2840.93	0.00753	2840.93	0.01083	2840.93	0.01094	2840.93	0.01627	2840.93	0.00762	2840.93	0.00774	2840.93	0.01586	2840.93	0.00726	2840.93	0.00712
2839.98	0.01617	2839.98	0.01245	2839.98	0.01104			2839.97	0.00749	2839.97	0.0108	2839.97	0.01089	2839.97	0.01617	2839.97	0.00761	2839.97	0.00768	2839.97	0.0158	2839.97	0.00722	2839.97	0.00707
2839.01	0.01614	2839.01	0.01242	2839.01	0.01102			2839	0.00746	2839	0.01078	2839	0.01087	2839	0.0161	2839	0.0076	2839	0.00762	2839	0.01576	2839	0.00719	2839	0.00705
2838.05	0.01611	2838.05	0.0124	2838.05	0.01099			2838.04	0.00746	2838.04	0.01077	2838.04	0.01087	2838.04	0.01606	2838.04	0.00759	2838.04	0.00757	2838.04	0.01573	2838.04	0.00716	2838.04	0.00704
2837.09	0.01608	2837.09	0.01237	2837.09	0.01097			2837.07	0.00747	2837.07	0.01075	2837.07	0.01088	2837.07	0.01604	2837.07	0.00758	2837.07	0.00753	2837.07	0.01571	2837.07	0.00713	2837.07	0.00703
2836.12	0.01604	2836.12	0.01234	2836.12	0.01095			2836.11	0.00748	2836.11	0.01073	2836.11	0.01088	2836.11	0.01603	2836.11	0.00756	2836.11	0.0075	2836.11	0.01571	2836.11	0.00711	2836.11	0.00703
2835.16	0.01601	2835.16	0.01231	2835.16	0.01093			2835.15	0.00748	2835.15	0.01071	2835.15	0.01087	2835.15	0.01602	2835.15	0.00754	2835.15	0.00746	2835.15	0.01573	2835.15	0.00711	2835.15	0.00703
2834.19	0.01598	2834.19	0.01228	2834.19	0.0109			2834.18	0.00746	2834.18	0.01067	2834.18	0.01083	2834.18	0.01598	2834.18	0.00752	2834.18	0.00741	2834.18	0.01576	2834.18	0.00711	2834.18	0.00704
2833.23	0.01594	2833.23	0.01226	2833.23	0.01088			2833.22	0.00742	2833.22	0.01064	2833.22	0.01078	2833.22	0.01592	2833.22	0.00749	2833.22	0.00736	2833.22	0.01579	2833.22	0.00712	2833.22	0.00704
2832.26	0.0159	2832.26	0.01223	2832.26	0.01086			2832.25	0.00736	2832.25	0.01061	2832.25	0.01071	2832.25	0.01583	2832.25	0.00745	2832.25	0.0073	2832.25	0.01578	2832.25	0.00711	2832.25	0.00703
2831.3	0.01586	2831.3	0.01221	2831.3	0.01083			2831.29	0.00732	2831.29	0.01059	2831.29	0.01065	2831.29	0.01572	2831.29	0.00739	2831.29	0.00726	2831.29	0.01575	2831.29	0.00709	2831.29	0.007
2830.34	0.01582	2830.34	0.01218	2830.34	0.01081			2830.32	0.00727	2830.32	0.01058	2830.32	0.01059	2830.32	0.01562	2830.32	0.00732	2830.32	0.00724	2830.32	0.01569	2830.32	0.00705	2830.32	0.00696
2829.37	0.01577	2829.37	0.01216	2829.37	0.01079			2829.36	0.00723	2829.36	0.01058	2829.36	0.01055	2829.36	0.01555	2829.36	0.00725	2829.36	0.00724	2829.36	0.01563	2829.36	0.00701	2829.36	0.00691
2828.41	0.01572	2828.41	0.01213	2828.41	0.01077			2828.39	0.0072	2828.39	0.01056	2828.39	0.01051	2828.39	0.01551	2828.39	0.00719	2828.39	0.00725	2828.39	0.01557	2828.39	0.00696	2828.39	0.00687
2827.44	0.01568	2827.44	0.0121	2827.44	0.01075			2827.43	0.00716	2827.43	0.01053	2827.43	0.01048	2827.43	0.01549	2827.43	0.00715	2827.43	0.00726	2827.43	0.01553	2827.43	0.00693	2827.43	0.00684
2826.48	0.01564	2826.48	0.01207	2826.48	0.01073			2826.47	0.00714	2826.47	0.01049	2826.47	0.01045	2826.47	0.01548	2826.47	0.00712	2826.47	0.00726	2826.47	0.01551	2826.47	0.00691	2826.47	0.00682
2825.51	0.0156	2825.51	0.01205	2825.51	0.0107			2825.5	0.00712	2825.5	0.01045	2825.5	0.01043	2825.5	0.01546	2825.5	0.00709	2825.5	0.00724	2825.5	0.0155	2825.5	0.0069	2825.5	0.00681
2824.55	0.01556	2824.55	0.01202	2824.55	0.01068			2824.54	0.00713	2824.54	0.01041	2824.54	0.01043	2824.54	0.01543	2824.54	0.00706	2824.54	0.0072	2824.54	0.01547	2824.54	0.00689	2824.54	0.0068
2823.59	0.01552	2823.59	0.012	2823.59	0.01065			2823.57	0.00715	2823.57	0.0104	2823.57	0.01044	2823.57	0.0154	2823.57	0.00703	2823.57	0.00715	2823.57	0.01543	2823.57	0.00688	2823.57	0.00677
2822.62	0.01549	2822.62	0.01197	2822.62	0.01062			2822.61	0.00718	2822.61	0.0104	2822.61	0.01046	2822.61	0.01537	2822.61	0.00701	2822.61	0.0071	2822.61	0.01537	2822.61	0.00685	2822.61	0.00673
2821.66	0.01545	2821.66	0.01195	2821.66	0.0106			2821.64	0.0072	2821.64	0.0104	2821.64	0.01048	2821.64	0.01534	2821.64	0.007	2821.64	0.00706	2821.64	0.0153	2821.64	0.00682	2821.64	0.00669
2820.69	0.01541	2820.69	0.01192	2820.69	0.01057			2820.68	0.0072	2820.68	0.0104	2820.68	0.0105	2820.68	0.01531	2820.68	0.007	2820.68	0.00704	2820.68	0.01525	2820.68	0.00677	2820.68	0.00665
2819.73	0.01536	2819.73	0.01189	2819.73	0.01055			2819.72	0.00718	2819.72	0.01037	2819.72	0.0105	2819.72	0.01528	2819.72	0.00701	2819.72	0.00702	2819.72	0.01521	2819.72	0.00674	2819.72	0.00661
2818.76	0.01532	2818.76	0.01187	2818.76	0.01052			2818.75	0.00715	2818.75	0.01033	2818.75	0.01049	2818.75	0.01527	2818.75	0.00703	2818.75	0.00702	2818.75	0.01519	2818.75	0.00671	2818.75	0.00659
2817.8	0.01527	2817.8	0.01184	2817.8	0.0105			2817.79	0.00711	2817.79	0.01027	2817.79	0.01046	2817.79	0.01527	2817.79	0.00706	2817.79	0.00702	2817.79	0.01519	2817.79	0.00669	2817.79	0.00657
2816.83	0.01523	2816.83	0.01182	2816.83	0.01048			2816.82	0.00708	2816.82	0.01022	2816.82	0.01042	2816.82	0.01529	2816.82	0.00709	2816.82	0.00702	2816.82	0.01519	2816.82	0.00667	2816.82	0.00657
2815.87	0.01519	2815.87	0.01179	2815.87	0.01046			2815.86	0.00705	2815.86	0.01019	2815.86	0.01037	2815.86	0.01531	2815.86	0.00711	2815.86	0.00703	2815.86	0.01519	2815.86	0.00667	2815.86	0.00659
2814.91	0.01515	2814.91	0.01176	2814.91	0.01043			2814.89	0.00704	2814.89	0.01018	2814.89	0.01032	2814.89	0.01532	2814.89	0.00713	2814.89	0.00704	2814.89	0.01519	2814.89	0.00667	2814.89	0.00661
2813.94	0.01511	2813.94	0.01174	2813.94	0.01041			2813.93	0.00705	2813.93	0.01021	2813.93	0.01028	2813.93	0.0153	2813.93	0.00714	2813.93	0.00704	2813.93	0.01519	2813.93	0.00668	2813.93	0.00662
2812.98	0.01507	2812.98	0.01171	2812.98	0.01038			2812.97	0.00707	2812.97	0.01025	2812.97	0.01027	2812.97	0.01526	2812.97	0.00714	2812.97	0.00703	2812.97	0.01518	2812.97	0.00668	2812.97	0.00663
2812.01	0.01502	2812.01	0.01167	2812.01	0.01036			2812	0.00708	2812	0.01028	2812	0.01028	2812	0.01521	2812	0.00714	2812	0.00701	2812	0.01518	2812	0.00669	2812	0.00663
2811.05	0.01498	2811.05	0.01164	2811.05	0.01034			2811.04	0.00708	2811.04	0.01029	2811.04	0.0103	2811.04	0.01516	2811.04	0.00713	2811.04	0.00699	2811.04	0.01517	2811.04	0.00669	2811.04	0.00663
2810.08	0.01494	2810.08	0.01162	2810.08	0.01032			2810.07	0.00707	2810.07	0.01028	2810.07	0.01031	2810.07	0.01511	2810.07	0.00712	2810.07	0.00699	2810.07	0.01517	2810.07	0.00668	2810.07	0.00663
2809.12	0.0149	2809.12	0.01159	2809.12	0.0103			2809.11	0.00704	2809.11	0.01024	2809.11	0.01031	2809.11	0.01507	2809.11	0.00709	2809.11	0.00699	2809.11	0.01516	2809.11	0.00666	2809.11	0.00663
2808.16	0.01487	2808.16	0.01157	2808.16	0.01029			2808.14	0.00702	2808.14	0.0102	2808.14	0.0103	2808.14	0.01502	2808.14	0.00705	2808.14	0.00699	2808.14	0.01514	2808.14	0.00665	2808.14	0.00663
2807.19	0.01483	2807.19	0.01154	2807.19	0.01026			2807.18	0.007	2807.18	0.01017	2807.18	0.01029	2807.18	0.01497	2807.18	0.007	2807.18	0.00698	2807.18	0.01509	2807.18	0.00664	2807.18	0.00661
2806.23	0.01479	2806.23	0.01152	2806.23	0.01024			2806.22	0.007	2806.22	0.01014	2806.22	0.01027	2806.22	0.01493	2806.22	0.00695	2806.22	0.00694	2806.22	0.01503	2806.22	0.00663	2806.22	0.00658
2805.26	0.01476	2805.26	0.01149	2805.26	0.01021			2805.25	0.007	2805.25	0.01012	2805.25	0.01025	2805.25	0.01491	2805.25	0.00692	2805.25	0.0069	2805.25	0.01497	2805.25	0.00663	2805.25	0.00654
2804.3	0.01472	2804.3	0.01146	2804.3	0.01018			2804.29	0.007	2804.29	0.01009	2804.29	0.01022	2804.29	0.01489	2804.29	0.00691	2804.29	0.00685	2804.29	0.01492	2804.29	0.00664	2804.29	0.00651
2803.33	0.01468	2803.33	0.01143	2803.33	0.01015			2803.32	0.00699	2803.32	0.01006	2803.32	0.0102	2803.32	0.01489	2803.32	0.00692	2803.32	0.00682	2803.32	0.01489	2803.32	0.00664	2803.32	0.00648
2802.37	0.01463	2802.37	0.0114	2802.37	0.01013			2802.36	0.00697	2802.36	0.01004	2802.36	0.01018	2802.36	0.01488	2802.36	0.00694	2802.36	0.0068	2802.36	0.01488	2802.36	0.00663	2802.36	0.00646
2801.41	0.01459	2801.41	0.01137	2801.41	0.0101			2801.39	0.00694	2801.39	0.01002	2801.39	0.01016	2801.39	0.01488	2801.39	0.00695	2801.39	0.0068	2801.39	0.01489	2801.39	0.00662	2801.39	0.00646
2800.44	0.01455	2800.44	0.01134	2800.44	0.01008			2800.43	0.0069	2800.43	0.01001	2800.43	0.01014	2800.43	0.01487	2800.43	0.00694	2800.43	0.0068	2800.43	0.01489	2800.43	0.00661	2800.43	0.00646
2799.48	0.0145	2799.48	0.01132	2799.48	0.01006			2799.46	0.00686	2799.46	0.01	2799.46	0.01011	2799.46	0.01485	2799.46	0.00692	2799.46	0.00681	2799.46	0.01489	2799.46	0.00659	2799.46	0.00646
2798.51	0.01446	2798.51	0.01129	2798.51	0.01004			2798.5	0.00683	2798.5	0.00999	2798.5	0.01007	2798.5	0.01483	2798.5	0.00689	2798.5	0.00682	2798.5	0.01488	2798.5	0.00658	2798.5	0.00645
2797.55	0.01442	2797.55	0.01126	2797.55	0.01002			2797.54	0.00682	2797.54	0.00998	2797.54	0.01003	2797.54	0.0148	2797.54	0.00687	2797.54	0.00682	2797.54	0.01485	2797.54	0.00656	2797.54	0.00644
2796.58	0.01438	2796.58	0.01124	2796.58	0.00999			2796.57	0.00683	2796.57	0.00997	2796.57	0.01001	2796.57	0.01478	2796.57	0.00685	2796.57	0.00682	2796.57	0.01483	2796.57	0.00653	2796.57	0.00642
2795.62	0.01434	2795.62	0.01121	2795.62	0.00997			2795.61	0.00685	2795.61	0.00996	2795.61	0.01	2795.61	0.01475	2795.61	0.00682	2795.61	0.00682	2795.61	0.01481	2795.61	0.0065	2795.61	0.00641
2794.65	0.01431	2794.65	0.01119	2794.65	0.00995			2794.64	0.00687	2794.64	0.00996	2794.64	0.01001	2794.64	0.01472	2794.64	0.00679	2794.64	0.0068	2794.64	0.01479	2794.64	0.00646	2794.64	0.0064
2793.69	0.01427	2793.69	0.01117	2793.69	0.00992			2793.68	0.00688	2793.68	0.00996	2793.68	0.01002	2793.68	0.01468	2793.68	0.00676	2793.68	0.00678	2793.68	0.01479	2793.68	0.00644	2793.68	0.0064
2792.73	0.01424	2792.73	0.01115	2792.73	0.0099			2792.71	0.00687	2792.71	0.00996	2792.71	0.01003	2792.71	0.01464	2792.71	0.00672	2792.71	0.00676	2792.71	0.01478	2792.71	0.00642	2792.71	0.00639
2791.76	0.0142	2791.76	0.01112	2791.76	0.00988			2791.75	0.00686	2791.75	0.00995	2791.75	0.01002	2791.75	0.01459	2791.75	0.0067	2791.75	0.00675	2791.75	0.01476	2791.75	0.00641	2791.75	0.00637
2790.8	0.01416	2790.8	0.0111	2790.8	0.00985			2790.79	0.00684	2790.79	0.00995	2790.79	0.01	2790.79	0.01454	2790.79	0.00671	2790.79	0.00674	2790.79	0.01473	2790.79	0.00639	2790.79	0.00633
2789.83	0.01413	2789.83	0.01108	2789.83	0.00983			2789.82	0.00684	2789.82	0.00994	2789.82	0.00997	2789.82	0.0145	2789.82	0.00673	2789.82	0.00673	2789.82	0.01469	2789.82	0.00637	2789.82	0.00629
2788.87	0.01409	2788.87	0.01105	2788.87	0.0098			2788.86	0.00684	2788.86	0.00994	2788.86	0.00994	2788.86	0.01446	2788.86	0.00675	2788.86	0.00673	2788.86	0.01465	2788.86	0.00635	2788.86	0.00626
2787.9	0.01405	2787.9	0.01103	2787.9	0.00977			2787.89	0.00685	2787.89	0.00992	2787.89	0.00991	2787.89	0.01444	2787.89	0.00676	2787.89	0.00671	2787.89	0.01461	2787.89	0.00634	2787.89	0.00625
2786.94	0.01401	2786.94	0.011	2786.94	0.00975			2786.93	0.00686	2786.93	0.0099	2786.93	0.0099	2786.93	0.01441	2786.93	0.00674	2786.93	0.00668	2786.93	0.01458	2786.93	0.00635	2786.93	0.00626
2785.98	0.01397	2785.98	0.01097	2785.98	0.00973			2785.96	0.00686	2785.96	0.00987	2785.96	0.0099	2785.96	0.01437	2785.96	0.0067	2785.96	0.00665	2785.96	0.01455	2785.96	0.00636	2785.96	0.00628
2785.01	0.01393	2785.01	0.01094	2785.01	0.0097			2785	0.00686	2785	0.00986	2785	0.00992	2785	0.01435	2785	0.00667	2785	0.00662	2785	0.01453	2785	0.00636	2785	0.0063
2784.05	0.01389	2784.05	0.01091	2784.05	0.00968			2784.04	0.00685	2784.04	0.00984	2784.04	0.00994	2784.04	0.01434	2784.04	0.00666	2784.04	0.00661	2784.04	0.01451	2784.04	0.00636	2784.04	0.0063
2783.08	0.01385	2783.08	0.01088	2783.08	0.00966			2783.07	0.00682	2783.07	0.00983	2783.07	0.00995	2783.07	0.01435	2783.07	0.00667	2783.07	0.00662	2783.07	0.01449	2783.07	0.00634	2783.07	0.00629
2782.12	0.01381	2782.12	0.01085	2782.12	0.00963			2782.11	0.00679	2782.11	0.00982	2782.11	0.00996	2782.11	0.01437	2782.11	0.00669	2782.11	0.00664	2782.11	0.01447	2782.11	0.00632	2782.11	0.00625
2781.15	0.01377	2781.15	0.01083	2781.15	0.00961			2781.14	0.00676	2781.14	0.00981	2781.14	0.00996	2781.14	0.01439	2781.14	0.00671	2781.14	0.00665	2781.14	0.01444	2781.14	0.00631	2781.14	0.00622
2780.19	0.01373	2780.19	0.0108	2780.19	0.00958			2780.18	0.00673	2780.18	0.0098	2780.18	0.00995	2780.18	0.0144	2780.18	0.00671	2780.18	0.00667	2780.18	0.0144	2780.18	0.0063	2780.18	0.00618
2779.23	0.01369	2779.23	0.01077	2779.23	0.00956			2779.21	0.00671	2779.21	0.00979	2779.21	0.00993	2779.21	0.01439	2779.21	0.0067	2779.21	0.00666	2779.21	0.01436	2779.21	0.00629	2779.21	0.00616
2778.26	0.01365	2778.26	0.01074	2778.26	0.00954			2778.25	0.00669	2778.25	0.00978	2778.25	0.0099	2778.25	0.01437	2778.25	0.00668	2778.25	0.00665	2778.25	0.01433	2778.25	0.00628	2778.25	0.00615
2777.3	0.01362	2777.3	0.01071	2777.3	0.00952			2777.29	0.00667	2777.29	0.00976	2777.29	0.00984	2777.29	0.01434	2777.29	0.00667	2777.29	0.00663	2777.29	0.01431	2777.29	0.00626	2777.29	0.00616
2776.33	0.01358	2776.33	0.01069	2776.33	0.00951			2776.32	0.00666	2776.32	0.00971	2776.32	0.00978	2776.32	0.01431	2776.32	0.00665	2776.32	0.00662	2776.32	0.01431	2776.32	0.00624	2776.32	0.00618
2775.37	0.01354	2775.37	0.01067	2775.37	0.00949			2775.36	0.00664	2775.36	0.00966	2775.36	0.00971	2775.36	0.01427	2775.36	0.00663	2775.36	0.00661	2775.36	0.01431	2775.36	0.00623	2775.36	0.00619
2774.4	0.01349	2774.4	0.01064	2774.4	0.00947			2774.39	0.00663	2774.39	0.00961	2774.39	0.00966	2774.39	0.01422	2774.39	0.00659	2774.39	0.0066	2774.39	0.01431	2774.39	0.00621	2774.39	0.00619
2773.44	0.01345	2773.44	0.01062	2773.44	0.00945			2773.43	0.00663	2773.43	0.00958	2773.43	0.00962	2773.43	0.01419	2773.43	0.00654	2773.43	0.00658	2773.43	0.01428	2773.43	0.0062	2773.43	0.00618
2772.48	0.01341	2772.48	0.01059	2772.48	0.00942			2772.46	0.00664	2772.46	0.00956	2772.46	0.00961	2772.46	0.01415	2772.46	0.00649	2772.46	0.00657	2772.46	0.01424	2772.46	0.00618	2772.46	0.00614
2771.51	0.01337	2771.51	0.01056	2771.51	0.0094			2771.5	0.00665	2771.5	0.00956	2771.5	0.00962	2771.5	0.01413	2771.5	0.00646	2771.5	0.00655	2771.5	0.01418	2771.5	0.00616	2771.5	0.00609
2770.55	0.01334	2770.55	0.01053	2770.55	0.00937			2770.53	0.00666	2770.53	0.00957	2770.53	0.00964	2770.53	0.0141	2770.53	0.00645	2770.53	0.00655	2770.53	0.01411	2770.53	0.00613	2770.53	0.00604
2769.58	0.01331	2769.58	0.01051	2769.58	0.00935			2769.57	0.00665	2769.57	0.00957	2769.57	0.00965	2769.57	0.01407	2769.57	0.00646	2769.57	0.00655	2769.57	0.01406	2769.57	0.00611	2769.57	0.006
2768.62	0.01327	2768.62	0.01048	2768.62	0.00932			2768.61	0.00663	2768.61	0.00957	2768.61	0.00965	2768.61	0.01404	2768.61	0.00648	2768.61	0.00655	2768.61	0.01403	2768.61	0.00609	2768.61	0.00598
2767.65	0.01324	2767.65	0.01046	2767.65	0.0093			2767.64	0.0066	2767.64	0.00955	2767.64	0.00964	2767.64	0.014	2767.64	0.0065	2767.64	0.00654	2767.64	0.01401	2767.64	0.00608	2767.64	0.00597
2766.69	0.0132	2766.69	0.01043	2766.69	0.00927			2766.68	0.00656	2766.68	0.00953	2766.68	0.00961	2766.68	0.01396	2766.68	0.00651	2766.68	0.00649	2766.68	0.01401	2766.68	0.00607	2766.68	0.00598
2765.72	0.01317	2765.72	0.01041	2765.72	0.00925			2765.71	0.00652	2765.71	0.0095	2765.71	0.00958	2765.71	0.01392	2765.71	0.00651	2765.71	0.00644	2765.71	0.01402	2765.71	0.00605	2765.71	0.00599
2764.76	0.01313	2764.76	0.01038	2764.76	0.00922			2764.75	0.00649	2764.75	0.00947	2764.75	0.00955	2764.75	0.01388	2764.75	0.00651	2764.75	0.00639	2764.75	0.01402	2764.75	0.00603	2764.75	0.006
2763.8	0.0131	2763.8	0.01036	2763.8	0.0092			2763.78	0.00646	2763.78	0.00944	2763.78	0.00952	2763.78	0.01386	2763.78	0.0065	2763.78	0.00637	2763.78	0.01402	2763.78	0.006	2763.78	0.00602
2762.83	0.01306	2762.83	0.01033	2762.83	0.00917			2762.82	0.00644	2762.82	0.00944	2762.82	0.00951	2762.82	0.01385	2762.82	0.00649	2762.82	0.00637	2762.82	0.01401	2762.82	0.00598	2762.82	0.00603
2761.87	0.01303	2761.87	0.01031	2761.87	0.00915			2761.86	0.00644	2761.86	0.00944	2761.86	0.0095	2761.86	0.01385	2761.86	0.00648	2761.86	0.00639	2761.86	0.01401	2761.86	0.00597	2761.86	0.00604
2760.9	0.01299	2760.9	0.01029	2760.9	0.00912			2760.89	0.00644	2760.89	0.00946	2760.89	0.00951	2760.89	0.01385	2760.89	0.00646	2760.89	0.0064	2760.89	0.014	2760.89	0.00597	2760.89	0.00604
2759.94	0.01294	2759.94	0.01026	2759.94	0.0091			2759.93	0.00645	2759.93	0.00947	2759.93	0.00952	2759.93	0.01384	2759.93	0.00644	2759.93	0.00639	2759.93	0.01398	2759.93	0.00598	2759.93	0.00603
2758.97	0.0129	2758.97	0.01024	2758.97	0.00907			2758.96	0.00645	2758.96	0.00948	2758.96	0.00952	2758.96	0.01381	2758.96	0.00641	2758.96	0.00638	2758.96	0.01395	2758.96	0.00598	2758.96	0.00602
2758.01	0.01286	2758.01	0.01021	2758.01	0.00905			2758	0.00645	2758	0.00948	2758	0.00952	2758	0.01377	2758	0.00639	2758	0.00636	2758	0.01391	2758	0.00599	2758	0.00601
2757.05	0.01283	2757.05	0.01019	2757.05	0.00903			2757.03	0.00645	2757.03	0.00946	2757.03	0.0095	2757.03	0.01373	2757.03	0.00636	2757.03	0.00635	2757.03	0.01386	2757.03	0.00599	2757.03	0.006
2756.08	0.01279	2756.08	0.01016	2756.08	0.00901			2756.07	0.00646	2756.07	0.00943	2756.07	0.00947	2756.07	0.01368	2756.07	0.00633	2756.07	0.00633	2756.07	0.01382	2756.07	0.00598	2756.07	0.00599
2755.12	0.01275	2755.12	0.01013	2755.12	0.00899			2755.11	0.00647	2755.11	0.0094	2755.11	0.00943	2755.11	0.01363	2755.11	0.0063	2755.11	0.00632	2755.11	0.0138	2755.11	0.00597	2755.11	0.00597
2754.15	0.01272	2754.15	0.0101	2754.15	0.00897			2754.14	0.00647	2754.14	0.00937	2754.14	0.00939	2754.14	0.01358	2754.14	0.00628	2754.14	0.0063	2754.14	0.01378	2754.14	0.00596	2754.14	0.00594
2753.19	0.01268	2753.19	0.01008	2753.19	0.00895			2753.18	0.00646	2753.18	0.00934	2753.18	0.00937	2753.18	0.01355	2753.18	0.00626	2753.18	0.00629	2753.18	0.01377	2753.18	0.00595	2753.18	0.0059
2752.22	0.01264	2752.22	0.01005	2752.22	0.00894			2752.21	0.00644	2752.21	0.00932	2752.21	0.00936	2752.21	0.01354	2752.21	0.00625	2752.21	0.00627	2752.21	0.01376	2752.21	0.00592	2752.21	0.00586
2751.26	0.01261	2751.26	0.01002	2751.26	0.00892			2751.25	0.00642	2751.25	0.00929	2751.25	0.00934	2751.25	0.01353	2751.25	0.00624	2751.25	0.00624	2751.25	0.01373	2751.25	0.0059	2751.25	0.00582
2750.3	0.01257	2750.3	0.00999	2750.3	0.00889			2750.28	0.00639	2750.28	0.00927	2750.28	0.00933	2750.28	0.01353	2750.28	0.00623	2750.28	0.00623	2750.28	0.01369	2750.28	0.00586	2750.28	0.00577
2749.33	0.01253	2749.33	0.00997	2749.33	0.00887			2749.32	0.00637	2749.32	0.00924	2749.32	0.00931	2749.32	0.01354	2749.32	0.00623	2749.32	0.00621	2749.32	0.01365	2749.32	0.00582	2749.32	0.00573
2748.37	0.01249	2748.37	0.00994	2748.37	0.00885			2748.36	0.00636	2748.36	0.00923	2748.36	0.0093	2748.36	0.01354	2748.36	0.00623	2748.36	0.00621	2748.36	0.0136	2748.36	0.00579	2748.36	0.00568
2747.4	0.01245	2747.4	0.00992	2747.4	0.00882			2747.39	0.00635	2747.39	0.00922	2747.39	0.0093	2747.39	0.01353	2747.39	0.00624	2747.39	0.00621	2747.39	0.01355	2747.39	0.00575	2747.39	0.00565
2746.44	0.01241	2746.44	0.00989	2746.44	0.0088			2746.43	0.00635	2746.43	0.0092	2746.43	0.00931	2746.43	0.01352	2746.43	0.00624	2746.43	0.00621	2746.43	0.01351	2746.43	0.00572	2746.43	0.00563
2745.47	0.01237	2745.47	0.00987	2745.47	0.00877			2745.46	0.00634	2745.46	0.00919	2745.46	0.00932	2745.46	0.0135	2745.46	0.00623	2745.46	0.00622	2745.46	0.01347	2745.46	0.0057	2745.46	0.00563
2744.51	0.01234	2744.51	0.00984	2744.51	0.00874			2744.5	0.00633	2744.5	0.00917	2744.5	0.00932	2744.5	0.01349	2744.5	0.00622	2744.5	0.00623	2744.5	0.01345	2744.5	0.0057	2744.5	0.00565
2743.55	0.01231	2743.55	0.00982	2743.55	0.00871			2743.53	0.00631	2743.53	0.00914	2743.53	0.0093	2743.53	0.01348	2743.53	0.00621	2743.53	0.00624	2743.53	0.01343	2743.53	0.00571	2743.53	0.00568
2742.58	0.01228	2742.58	0.00979	2742.58	0.00869			2742.57	0.00629	2742.57	0.0091	2742.57	0.00927	2742.57	0.01346	2742.57	0.0062	2742.57	0.00624	2742.57	0.01342	2742.57	0.00573	2742.57	0.0057
2741.62	0.01225	2741.62	0.00977	2741.62	0.00866			2741.6	0.00626	2741.6	0.00906	2741.6	0.00923	2741.6	0.01343	2741.6	0.00618	2741.6	0.00623	2741.6	0.01342	2741.6	0.00575	2741.6	0.00572
2740.65	0.01221	2740.65	0.00974	2740.65	0.00864			2740.64	0.00622	2740.64	0.00902	2740.64	0.00919	2740.64	0.01338	2740.64	0.00616	2740.64	0.00621	2740.64	0.01341	2740.64	0.00577	2740.64	0.00572
2739.69	0.01217	2739.69	0.00972	2739.69	0.00862			2739.68	0.00619	2739.68	0.00899	2739.68	0.00916	2739.68	0.01333	2739.68	0.00614	2739.68	0.00618	2739.68	0.01339	2739.68	0.00578	2739.68	0.00572
2738.72	0.01213	2738.72	0.0097	2738.72	0.0086			2738.71	0.00616	2738.71	0.00897	2738.71	0.00913	2738.71	0.01329	2738.71	0.00613	2738.71	0.00615	2738.71	0.01336	2738.71	0.00578	2738.71	0.0057
2737.76	0.01209	2737.76	0.00967	2737.76	0.00858			2737.75	0.00615	2737.75	0.00896	2737.75	0.00911	2737.75	0.01325	2737.75	0.00613	2737.75	0.00613	2737.75	0.01334	2737.75	0.00578	2737.75	0.0057
2736.79	0.01206	2736.79	0.00965	2736.79	0.00856			2736.78	0.00615	2736.78	0.00897	2736.78	0.0091	2736.78	0.01323	2736.78	0.00613	2736.78	0.00612	2736.78	0.01332	2736.78	0.00576	2736.78	0.0057
2735.83	0.01202	2735.83	0.00963	2735.83	0.00854			2735.82	0.00616	2735.82	0.00898	2735.82	0.0091	2735.82	0.01321	2735.82	0.00613	2735.82	0.00612	2735.82	0.0133	2735.82	0.00574	2735.82	0.0057
2734.87	0.01199	2734.87	0.0096	2734.87	0.00852			2734.85	0.00618	2734.85	0.00898	2734.85	0.0091	2734.85	0.01319	2734.85	0.00612	2734.85	0.00612	2734.85	0.01328	2734.85	0.0057	2734.85	0.00569
2733.9	0.01195	2733.9	0.00958	2733.9	0.0085			2733.89	0.00619	2733.89	0.00898	2733.89	0.0091	2733.89	0.01315	2733.89	0.0061	2733.89	0.00612	2733.89	0.01324	2733.89	0.00566	2733.89	0.00567
2732.94	0.01191	2732.94	0.00955	2732.94	0.00847			2732.93	0.00619	2732.93	0.00896	2732.93	0.00908	2732.93	0.01311	2732.93	0.00608	2732.93	0.00611	2732.93	0.0132	2732.93	0.0056	2732.93	0.00562
2731.97	0.01188	2731.97	0.00953	2731.97	0.00845			2731.96	0.00617	2731.96	0.00894	2731.96	0.00905	2731.96	0.01307	2731.96	0.00607	2731.96	0.0061	2731.96	0.01317	2731.96	0.00556	2731.96	0.00556
2731.01	0.01184	2731.01	0.0095	2731.01	0.00843			2731	0.00615	2731	0.00892	2731	0.00902	2731	0.01304	2731	0.00606	2731	0.00609	2731	0.01313	2731	0.00553	2731	0.00551
2730.04	0.0118	2730.04	0.00948	2730.04	0.0084			2730.03	0.00612	2730.03	0.00891	2730.03	0.00899	2730.03	0.01302	2730.03	0.00606	2730.03	0.00606	2730.03	0.01311	2730.03	0.00552	2730.03	0.00547
2729.08	0.01176	2729.08	0.00945	2729.08	0.00838			2729.07	0.0061	2729.07	0.0089	2729.07	0.00897	2729.07	0.01301	2729.07	0.00605	2729.07	0.00602	2729.07	0.01308	2729.07	0.00553	2729.07	0.00545
2728.12	0.01172	2728.12	0.00943	2728.12	0.00836			2728.1	0.00608	2728.1	0.0089	2728.1	0.00896	2728.1	0.01298	2728.1	0.00601	2728.1	0.00598	2728.1	0.01307	2728.1	0.00554	2728.1	0.00545
2727.15	0.01168	2727.15	0.0094	2727.15	0.00833			2727.14	0.00607	2727.14	0.00892	2727.14	0.00896	2727.14	0.01295	2727.14	0.00596	2727.14	0.00593	2727.14	0.01306	2727.14	0.00556	2727.14	0.00546
2726.19	0.01165	2726.19	0.00936	2726.19	0.00831			2726.18	0.00608	2726.18	0.00894	2726.18	0.00896	2726.18	0.01292	2726.18	0.00591	2726.18	0.00589	2726.18	0.01305	2726.18	0.00555	2726.18	0.00546
2725.22	0.01162	2725.22	0.00933	2725.22	0.00829			2725.21	0.0061	2725.21	0.00896	2725.21	0.00896	2725.21	0.01289	2725.21	0.00587	2725.21	0.00587	2725.21	0.01304	2725.21	0.00553	2725.21	0.00543
2724.26	0.01159	2724.26	0.0093	2724.26	0.00827			2724.25	0.00611	2724.25	0.00896	2724.25	0.00894	2724.25	0.01286	2724.25	0.00585	2724.25	0.00587	2724.25	0.01302	2724.25	0.00549	2724.25	0.00539
2723.29	0.01155	2723.29	0.00928	2723.29	0.00825			2723.28	0.00611	2723.28	0.00895	2723.28	0.0089	2723.28	0.01285	2723.28	0.00584	2723.28	0.00588	2723.28	0.01297	2723.28	0.00544	2723.28	0.00534
2722.33	0.01152	2722.33	0.00926	2722.33	0.00823			2722.32	0.00609	2722.32	0.00891	2722.32	0.00887	2722.32	0.01283	2722.32	0.00585	2722.32	0.0059	2722.32	0.01291	2722.32	0.00541	2722.32	0.00529
2721.37	0.01149	2721.37	0.00924	2721.37	0.0082			2721.35	0.00606	2721.35	0.00887	2721.35	0.00885	2721.35	0.01281	2721.35	0.00587	2721.35	0.00591	2721.35	0.01284	2721.35	0.00539	2721.35	0.00527
2720.4	0.01146	2720.4	0.00922	2720.4	0.00818			2720.39	0.00603	2720.39	0.00883	2720.39	0.00884	2720.39	0.01279	2720.39	0.00589	2720.39	0.00592	2720.39	0.01279	2720.39	0.00539	2720.39	0.00527
2719.44	0.01142	2719.44	0.0092	2719.44	0.00816			2719.43	0.00601	2719.43	0.0088	2719.43	0.00884	2719.43	0.01276	2719.43	0.0059	2719.43	0.00591	2719.43	0.01274	2719.43	0.00539	2719.43	0.00527
2718.47	0.01139	2718.47	0.00917	2718.47	0.00814			2718.46	0.006	2718.46	0.00876	2718.46	0.00884	2718.46	0.01274	2718.46	0.00589	2718.46	0.00589	2718.46	0.01271	2718.46	0.00539	2718.46	0.00529
2717.51	0.01136	2717.51	0.00914	2717.51	0.00812			2717.5	0.00599	2717.5	0.00872	2717.5	0.00884	2717.5	0.01272	2717.5	0.00587	2717.5	0.00588	2717.5	0.01269	2717.5	0.00539	2717.5	0.0053
2716.54	0.01132	2716.54	0.00912	2716.54	0.0081			2716.53	0.00597	2716.53	0.00868	2716.53	0.00882	2716.53	0.0127	2716.53	0.00586	2716.53	0.00587	2716.53	0.01268	2716.53	0.00538	2716.53	0.00532
2715.58	0.01128	2715.58	0.00909	2715.58	0.00808			2715.57	0.00594	2715.57	0.00865	2715.57	0.00879	2715.57	0.01267	2715.57	0.00587	2715.57	0.00586	2715.57	0.01268	2715.57	0.00538	2715.57	0.00535
2714.61	0.01125	2714.61	0.00906	2714.61	0.00805			2714.6	0.00591	2714.6	0.00864	2714.6	0.00877	2714.6	0.01263	2714.6	0.00588	2714.6	0.00586	2714.6	0.01269	2714.6	0.00538	2714.6	0.00537
2713.65	0.01121	2713.65	0.00904	2713.65	0.00803			2713.64	0.0059	2713.64	0.00864	2713.64	0.00876	2713.64	0.01258	2713.64	0.00588	2713.64	0.00584	2713.64	0.01271	2713.64	0.00538	2713.64	0.00539
2712.69	0.01117	2712.69	0.00902	2712.69	0.00801			2712.67	0.00591	2712.67	0.00867	2712.67	0.00875	2712.67	0.01252	2712.67	0.00588	2712.67	0.00583	2712.67	0.01273	2712.67	0.00539	2712.67	0.00539
2711.72	0.01113	2711.72	0.009	2711.72	0.00798			2711.71	0.00592	2711.71	0.0087	2711.71	0.00875	2711.71	0.01247	2711.71	0.00585	2711.71	0.00581	2711.71	0.01274	2711.71	0.0054	2711.71	0.00538
2710.76	0.01109	2710.76	0.00897	2710.76	0.00796			2710.75	0.00594	2710.75	0.00873	2710.75	0.00874	2710.75	0.01243	2710.75	0.00582	2710.75	0.00579	2710.75	0.01275	2710.75	0.00541	2710.75	0.00535
2709.79	0.01106	2709.79	0.00895	2709.79	0.00794			2709.78	0.00594	2709.78	0.00874	2709.78	0.00873	2709.78	0.0124	2709.78	0.00579	2709.78	0.00577	2709.78	0.01273	2709.78	0.00541	2709.78	0.00532
2708.83	0.01102	2708.83	0.00892	2708.83	0.00791			2708.82	0.00591	2708.82	0.00872	2708.82	0.0087	2708.82	0.01238	2708.82	0.00576	2708.82	0.00574	2708.82	0.01269	2708.82	0.0054	2708.82	0.00528
2707.86	0.01099	2707.86	0.00889	2707.86	0.00789			2707.85	0.00587	2707.85	0.00869	2707.85	0.00866	2707.85	0.01236	2707.85	0.00575	2707.85	0.00571	2707.85	0.01263	2707.85	0.00538	2707.85	0.00524
2706.9	0.01096	2706.9	0.00887	2706.9	0.00786			2706.89	0.00582	2706.89	0.00863	2706.89	0.00861	2706.89	0.01234	2706.89	0.00574	2706.89	0.00568	2706.89	0.01254	2706.89	0.00535	2706.89	0.00521
2705.94	0.01092	2705.94	0.00884	2705.94	0.00784			2705.92	0.00578	2705.92	0.00857	2705.92	0.00856	2705.92	0.01232	2705.92	0.00573	2705.92	0.00564	2705.92	0.01246	2705.92	0.00531	2705.92	0.00518
2704.97	0.01089	2704.97	0.00882	2704.97	0.00782			2704.96	0.00576	2704.96	0.00852	2704.96	0.00852	2704.96	0.0123	2704.96	0.00571	2704.96	0.00562	2704.96	0.01238	2704.96	0.00528	2704.96	0.00516
2704.01	0.01086	2704.01	0.0088	2704.01	0.0078			2704	0.00576	2704	0.00848	2704	0.00849	2704	0.01228	2704	0.00569	2704	0.00561	2704	0.01231	2704	0.00525	2704	0.00513
2703.04	0.01082	2703.04	0.00878	2703.04	0.00779			2703.03	0.00577	2703.03	0.00847	2703.03	0.00848	2703.03	0.01226	2703.03	0.00565	2703.03	0.00561	2703.03	0.01227	2703.03	0.00522	2703.03	0.00512
2702.08	0.01079	2702.08	0.00876	2702.08	0.00777			2702.07	0.00577	2702.07	0.00846	2702.07	0.00848	2702.07	0.01223	2702.07	0.00561	2702.07	0.00561	2702.07	0.01225	2702.07	0.0052	2702.07	0.00512
2701.11	0.01076	2701.11	0.00873	2701.11	0.00775			2701.1	0.00576	2701.1	0.00846	2701.1	0.00848	2701.1	0.0122	2701.1	0.00558	2701.1	0.0056	2701.1	0.01224	2701.1	0.00519	2701.1	0.00513
2700.15	0.01073	2700.15	0.00871	2700.15	0.00773			2700.14	0.00576	2700.14	0.00846	2700.14	0.00848	2700.14	0.01216	2700.14	0.00556	2700.14	0.0056	2700.14	0.01226	2700.14	0.00517	2700.14	0.00515
2699.19	0.0107	2699.19	0.00868	2699.19	0.0077			2699.17	0.00575	2699.17	0.00845	2699.17	0.00848	2699.17	0.01214	2699.17	0.00556	2699.17	0.00559	2699.17	0.01228	2699.17	0.00516	2699.17	0.00517
2698.22	0.01067	2698.22	0.00865	2698.22	0.00768			2698.21	0.00575	2698.21	0.00844	2698.21	0.00846	2698.21	0.01212	2698.21	0.00556	2698.21	0.00558	2698.21	0.0123	2698.21	0.00514	2698.21	0.00517
2697.26	0.01064	2697.26	0.00862	2697.26	0.00766			2697.25	0.00575	2697.25	0.00843	2697.25	0.00845	2697.25	0.01212	2697.25	0.00558	2697.25	0.00557	2697.25	0.0123	2697.25	0.00513	2697.25	0.00516
2696.29	0.01061	2696.29	0.00859	2696.29	0.00764			2696.28	0.00575	2696.28	0.00841	2696.28	0.00844	2696.28	0.01211	2696.28	0.00558	2696.28	0.00556	2696.28	0.01227	2696.28	0.00512	2696.28	0.00514
2695.33	0.01058	2695.33	0.00856	2695.33	0.00762			2695.32	0.00573	2695.32	0.00838	2695.32	0.00843	2695.32	0.0121	2695.32	0.00559	2695.32	0.00555	2695.32	0.01221	2695.32	0.0051	2695.32	0.0051
2694.36	0.01054	2694.36	0.00854	2694.36	0.0076			2694.35	0.00571	2694.35	0.00834	2694.35	0.00842	2694.35	0.01208	2694.35	0.00559	2694.35	0.00554	2694.35	0.01215	2694.35	0.00508	2694.35	0.00506
2693.4	0.01051	2693.4	0.00851	2693.4	0.00758			2693.39	0.00568	2693.39	0.0083	2693.39	0.00841	2693.39	0.01204	2693.39	0.00558	2693.39	0.00553	2693.39	0.01208	2693.39	0.00505	2693.39	0.00502
2692.44	0.01048	2692.44	0.00849	2692.44	0.00756			2692.42	0.00566	2692.42	0.00826	2692.42	0.0084	2692.42	0.01199	2692.42	0.00556	2692.42	0.00552	2692.42	0.01202	2692.42	0.00502	2692.42	0.00499
2691.47	0.01045	2691.47	0.00847	2691.47	0.00754			2691.46	0.00564	2691.46	0.00823	2691.46	0.00839	2691.46	0.01194	2691.46	0.00554	2691.46	0.00551	2691.46	0.01199	2691.46	0.005	2691.46	0.00495
2690.51	0.01042	2690.51	0.00846	2690.51	0.00752			2690.5	0.00563	2690.5	0.00821	2690.5	0.00838	2690.5	0.01189	2690.5	0.00551	2690.5	0.0055	2690.5	0.01197	2690.5	0.005	2690.5	0.00493
2689.54	0.01039	2689.54	0.00844	2689.54	0.0075			2689.53	0.00562	2689.53	0.00821	2689.53	0.00836	2689.53	0.01185	2689.53	0.00548	2689.53	0.0055	2689.53	0.01197	2689.53	0.00501	2689.53	0.00491
2688.58	0.01036	2688.58	0.00842	2688.58	0.00747			2688.57	0.00561	2688.57	0.00821	2688.57	0.00834	2688.57	0.01183	2688.57	0.00545	2688.57	0.00549	2688.57	0.01197	2688.57	0.00502	2688.57	0.0049
2687.61	0.01033	2687.61	0.0084	2687.61	0.00745			2687.6	0.00561	2687.6	0.00821	2687.6	0.00831	2687.6	0.01183	2687.6	0.00545	2687.6	0.00549	2687.6	0.01197	2687.6	0.00503	2687.6	0.0049
2686.65	0.0103	2686.65	0.00837	2686.65	0.00743			2686.64	0.0056	2686.64	0.00821	2686.64	0.00829	2686.64	0.01183	2686.64	0.00545	2686.64	0.00549	2686.64	0.01196	2686.64	0.00503	2686.64	0.00492
2685.68	0.01026	2685.68	0.00834	2685.68	0.00741			2685.67	0.0056	2685.67	0.0082	2685.67	0.00827	2685.67	0.01183	2685.67	0.00547	2685.67	0.00548	2685.67	0.01195	2685.67	0.00503	2685.67	0.00495
2684.72	0.01023	2684.72	0.00832	2684.72	0.00739			2684.71	0.00561	2684.71	0.0082	2684.71	0.00826	2684.71	0.01181	2684.71	0.00547	2684.71	0.00548	2684.71	0.01193	2684.71	0.00502	2684.71	0.00498
2683.76	0.0102	2683.76	0.00829	2683.76	0.00737			2683.74	0.00561	2683.74	0.00819	2683.74	0.00826	2683.74	0.01178	2683.74	0.00545	2683.74	0.00546	2683.74	0.0119	2683.74	0.00503	2683.74	0.00501
2682.79	0.01017	2682.79	0.00827	2682.79	0.00735			2682.78	0.0056	2682.78	0.00819	2682.78	0.00827	2682.78	0.01173	2682.78	0.00542	2682.78	0.00544	2682.78	0.01188	2682.78	0.00504	2682.78	0.00502
2681.83	0.01014	2681.83	0.00825	2681.83	0.00733			2681.82	0.0056	2681.82	0.0082	2681.82	0.00828	2681.82	0.01167	2681.82	0.00538	2681.82	0.00541	2681.82	0.01185	2681.82	0.00504	2681.82	0.00502
2680.86	0.01011	2680.86	0.00823	2680.86	0.00731			2680.85	0.00559	2680.85	0.00822	2680.85	0.00829	2680.85	0.01161	2680.85	0.00535	2680.85	0.00537	2680.85	0.01183	2680.85	0.00504	2680.85	0.005
2679.9	0.01007	2679.9	0.00821	2679.9	0.00728			2679.89	0.0056	2679.89	0.00823	2679.89	0.00831	2679.89	0.01157	2679.89	0.00533	2679.89	0.00532	2679.89	0.01182	2679.89	0.00503	2679.89	0.00498
2678.93	0.01004	2678.93	0.00819	2678.93	0.00726			2678.92	0.00559	2678.92	0.00824	2678.92	0.00832	2678.92	0.01154	2678.92	0.00532	2678.92	0.00528	2678.92	0.01179	2678.92	0.00502	2678.92	0.00496
2677.97	0.01001	2677.97	0.00817	2677.97	0.00724			2677.96	0.00558	2677.96	0.00823	2677.96	0.0083	2677.96	0.01152	2677.96	0.00533	2677.96	0.00524	2677.96	0.01176	2677.96	0.005	2677.96	0.00494
2677.01	0.00998	2677.01	0.00815	2677.01	0.00722			2676.99	0.00557	2676.99	0.0082	2676.99	0.00826	2676.99	0.01152	2676.99	0.00534	2676.99	0.00522	2676.99	0.01173	2676.99	0.00499	2676.99	0.00493
2676.04	0.00995	2676.04	0.00813	2676.04	0.00721			2676.03	0.00554	2676.03	0.00816	2676.03	0.00821	2676.03	0.01152	2676.03	0.00535	2676.03	0.00522	2676.03	0.0117	2676.03	0.00498	2676.03	0.00491
2675.08	0.00991	2675.08	0.00811	2675.08	0.00719			2675.07	0.00551	2675.07	0.00812	2675.07	0.00816	2675.07	0.01151	2675.07	0.00534	2675.07	0.00523	2675.07	0.01167	2675.07	0.00496	2675.07	0.0049
2674.11	0.00988	2674.11	0.00809	2674.11	0.00717			2674.1	0.00548	2674.1	0.00809	2674.1	0.00813	2674.1	0.0115	2674.1	0.00534	2674.1	0.00526	2674.1	0.01165	2674.1	0.00494	2674.1	0.00487
2673.15	0.00985	2673.15	0.00806	2673.15	0.00715			2673.14	0.00545	2673.14	0.00806	2673.14	0.00812	2673.14	0.01148	2673.14	0.00532	2673.14	0.00529	2673.14	0.01164	2673.14	0.00492	2673.14	0.00485
2672.18	0.00982	2672.18	0.00804	2672.18	0.00713			2672.17	0.00543	2672.17	0.00804	2672.17	0.00813	2672.17	0.01145	2672.17	0.0053	2672.17	0.0053	2672.17	0.01162	2672.17	0.0049	2672.17	0.00482
2671.22	0.00979	2671.22	0.00802	2671.22	0.00711			2671.21	0.00542	2671.21	0.00802	2671.21	0.00814	2671.21	0.01143	2671.21	0.00528	2671.21	0.00531	2671.21	0.0116	2671.21	0.00487	2671.21	0.00479
2670.26	0.00977	2670.26	0.00799	2670.26	0.00709			2670.24	0.00542	2670.24	0.008	2670.24	0.00814	2670.24	0.01139	2670.24	0.00525	2670.24	0.00531	2670.24	0.01158	2670.24	0.00484	2670.24	0.00477
2669.29	0.00974	2669.29	0.00797	2669.29	0.00707			2669.28	0.00543	2669.28	0.00799	2669.28	0.00812	2669.28	0.01136	2669.28	0.00523	2669.28	0.00531	2669.28	0.01154	2669.28	0.00482	2669.28	0.00475
2668.33	0.00972	2668.33	0.00794	2668.33	0.00705			2668.32	0.00543	2668.32	0.00798	2668.32	0.00808	2668.32	0.01132	2668.32	0.00523	2668.32	0.00532	2668.32	0.0115	2668.32	0.00481	2668.32	0.00474
2667.36	0.00969	2667.36	0.00792	2667.36	0.00703			2667.35	0.00542	2667.35	0.00797	2667.35	0.00804	2667.35	0.01129	2667.35	0.00524	2667.35	0.00533	2667.35	0.01147	2667.35	0.00482	2667.35	0.00474
2666.4	0.00967	2666.4	0.0079	2666.4	0.00701			2666.39	0.00539	2666.39	0.00795	2666.39	0.008	2666.39	0.01126	2666.39	0.00524	2666.39	0.00533	2666.39	0.01144	2666.39	0.00482	2666.39	0.00474
2665.43	0.00964	2665.43	0.00788	2665.43	0.007			2665.42	0.00536	2665.42	0.00791	2665.42	0.00796	2665.42	0.01125	2665.42	0.00525	2665.42	0.00531	2665.42	0.01142	2665.42	0.00483	2665.42	0.00474
2664.47	0.00961	2664.47	0.00786	2664.47	0.00698			2664.46	0.00533	2664.46	0.00787	2664.46	0.00792	2664.46	0.01124	2664.46	0.00524	2664.46	0.00528	2664.46	0.0114	2664.46	0.00483	2664.46	0.00472
2663.5	0.00959	2663.5	0.00785	2663.5	0.00696			2663.49	0.00532	2663.49	0.00783	2663.49	0.00789	2663.49	0.01123	2663.49	0.00522	2663.49	0.00523	2663.49	0.01138	2663.49	0.00481	2663.49	0.00471
2662.54	0.00956	2662.54	0.00783	2662.54	0.00695			2662.53	0.00531	2662.53	0.0078	2662.53	0.00786	2662.53	0.0112	2662.53	0.00519	2662.53	0.00519	2662.53	0.01136	2662.53	0.00479	2662.53	0.00469
2661.58	0.00953	2661.58	0.00782	2661.58	0.00693			2661.57	0.00532	2661.57	0.00779	2661.57	0.00785	2661.57	0.01116	2661.57	0.00516	2661.57	0.00515	2661.57	0.01133	2661.57	0.00477	2661.57	0.00467
2660.61	0.00951	2660.61	0.00779	2660.61	0.00691			2660.6	0.00532	2660.6	0.00779	2660.6	0.00784	2660.6	0.01111	2660.6	0.00514	2660.6	0.00511	2660.6	0.01129	2660.6	0.00475	2660.6	0.00466
2659.65	0.00948	2659.65	0.00777	2659.65	0.00689			2659.64	0.00532	2659.64	0.00779	2659.64	0.00784	2659.64	0.01107	2659.64	0.00513	2659.64	0.00508	2659.64	0.01124	2659.64	0.00473	2659.64	0.00464
2658.68	0.00946	2658.68	0.00775	2658.68	0.00688			2658.67	0.00532	2658.67	0.00779	2658.67	0.00784	2658.67	0.01104	2658.67	0.00511	2658.67	0.00506	2658.67	0.01118	2658.67	0.00472	2658.67	0.00462
2657.72	0.00943	2657.72	0.00773	2657.72	0.00686			2657.71	0.00532	2657.71	0.00779	2657.71	0.00783	2657.71	0.011	2657.71	0.0051	2657.71	0.00505	2657.71	0.01113	2657.71	0.00471	2657.71	0.00461
2656.75	0.0094	2656.75	0.00771	2656.75	0.00684			2656.74	0.00532	2656.74	0.00779	2656.74	0.00782	2656.74	0.01096	2656.74	0.00507	2656.74	0.00504	2656.74	0.01108	2656.74	0.0047	2656.74	0.00459
2655.79	0.00937	2655.79	0.00769	2655.79	0.00682			2655.78	0.00531	2655.78	0.00778	2655.78	0.00779	2655.78	0.01092	2655.78	0.00504	2655.78	0.00504	2655.78	0.01105	2655.78	0.00471	2655.78	0.00458
2654.83	0.00935	2654.83	0.00767	2654.83	0.0068			2654.81	0.00528	2654.81	0.00775	2654.81	0.00775	2654.81	0.01086	2654.81	0.005	2654.81	0.00504	2654.81	0.01104	2654.81	0.00471	2654.81	0.00457
2653.86	0.00932	2653.86	0.00765	2653.86	0.00678			2653.85	0.00524	2653.85	0.0077	2653.85	0.00771	2653.85	0.01081	2653.85	0.00496	2653.85	0.00502	2653.85	0.01102	2653.85	0.00472	2653.85	0.00457
2652.9	0.00929	2652.9	0.00763	2652.9	0.00676			2652.89	0.00519	2652.89	0.00766	2652.89	0.00766	2652.89	0.01078	2652.89	0.00494	2652.89	0.005	2652.89	0.01099	2652.89	0.00472	2652.89	0.00457
2651.93	0.00926	2651.93	0.00761	2651.93	0.00674			2651.92	0.00514	2651.92	0.00762	2651.92	0.00763	2651.92	0.01076	2651.92	0.00493	2651.92	0.00499	2651.92	0.01096	2651.92	0.0047	2651.92	0.00457
2650.97	0.00924	2650.97	0.0076	2650.97	0.00673			2650.96	0.00509	2650.96	0.00759	2650.96	0.0076	2650.96	0.01077	2650.96	0.00494	2650.96	0.00498	2650.96	0.01092	2650.96	0.00468	2650.96	0.00458
2650	0.00922	2650	0.00758	2650	0.00672			2649.99	0.00505	2649.99	0.00757	2649.99	0.0076	2649.99	0.01078	2649.99	0.00495	2649.99	0.00498	2649.99	0.01087	2649.99	0.00464	2649.99	0.00458
2649.04	0.00919	2649.04	0.00756	2649.04	0.0067			2649.03	0.00502	2649.03	0.00756	2649.03	0.00759	2649.03	0.01079	2649.03	0.00497	2649.03	0.00498	2649.03	0.01082	2649.03	0.0046	2649.03	0.00457
2648.08	0.00916	2648.08	0.00755	2648.08	0.00669			2648.06	0.005	2648.06	0.00754	2648.06	0.00759	2648.06	0.01078	2648.06	0.00497	2648.06	0.00497	2648.06	0.01077	2648.06	0.00456	2648.06	0.00454
2647.11	0.00914	2647.11	0.00753	2647.11	0.00667			2647.1	0.00499	2647.1	0.00752	2647.1	0.00759	2647.1	0.01074	2647.1	0.00497	2647.1	0.00495	2647.1	0.01073	2647.1	0.00453	2647.1	0.00451
2646.15	0.00911	2646.15	0.00751	2646.15	0.00665			2646.14	0.00498	2646.14	0.00749	2646.14	0.00758	2646.14	0.01068	2646.14	0.00495	2646.14	0.00492	2646.14	0.01069	2646.14	0.0045	2646.14	0.00447
2645.18	0.00908	2645.18	0.00749	2645.18	0.00663			2645.17	0.00498	2645.17	0.00747	2645.17	0.00756	2645.17	0.01062	2645.17	0.00492	2645.17	0.0049	2645.17	0.01067	2645.17	0.00447	2645.17	0.00443
2644.22	0.00906	2644.22	0.00747	2644.22	0.00661			2644.21	0.00497	2644.21	0.00744	2644.21	0.00754	2644.21	0.01056	2644.21	0.0049	2644.21	0.00489	2644.21	0.01066	2644.21	0.00444	2644.21	0.00439
2643.25	0.00903	2643.25	0.00744	2643.25	0.00659			2643.24	0.00495	2643.24	0.00741	2643.24	0.00752	2643.24	0.01051	2643.24	0.00487	2643.24	0.00489	2643.24	0.01064	2643.24	0.00442	2643.24	0.00435
2642.29	0.00901	2642.29	0.00742	2642.29	0.00657			2642.28	0.00493	2642.28	0.00738	2642.28	0.0075	2642.28	0.01048	2642.28	0.00484	2642.28	0.00488	2642.28	0.01063	2642.28	0.00441	2642.28	0.00432
2641.33	0.00899	2641.33	0.0074	2641.33	0.00655			2641.31	0.0049	2641.31	0.00735	2641.31	0.00747	2641.31	0.01046	2641.31	0.00481	2641.31	0.00485	2641.31	0.01061	2641.31	0.0044	2641.31	0.00431
2640.36	0.00897	2640.36	0.00738	2640.36	0.00653			2640.35	0.00486	2640.35	0.00731	2640.35	0.00744	2640.35	0.01043	2640.35	0.00479	2640.35	0.00481	2640.35	0.01059	2640.35	0.00441	2640.35	0.00431
2639.4	0.00895	2639.4	0.00737	2639.4	0.00651			2639.39	0.00482	2639.39	0.00727	2639.39	0.0074	2639.39	0.01041	2639.39	0.00477	2639.39	0.00474	2639.39	0.01057	2639.39	0.00442	2639.39	0.00432
2638.43	0.00893	2638.43	0.00735	2638.43	0.00649			2638.42	0.00479	2638.42	0.00724	2638.42	0.00736	2638.42	0.01037	2638.42	0.00476	2638.42	0.00467	2638.42	0.01053	2638.42	0.00442	2638.42	0.00433
2637.47	0.00891	2637.47	0.00734	2637.47	0.00648			2637.46	0.00478	2637.46	0.00722	2637.46	0.00732	2637.46	0.01031	2637.46	0.00473	2637.46	0.0046	2637.46	0.01048	2637.46	0.0044	2637.46	0.00433
2636.5	0.00889	2636.5	0.00732	2636.5	0.00647			2636.49	0.00479	2636.49	0.00722	2636.49	0.0073	2636.49	0.01025	2636.49	0.0047	2636.49	0.00454	2636.49	0.01043	2636.49	0.00437	2636.49	0.00431
2635.54	0.00886	2635.54	0.00731	2635.54	0.00646			2635.53	0.0048	2635.53	0.00724	2635.53	0.00729	2635.53	0.01018	2635.53	0.00468	2635.53	0.00451	2635.53	0.01038	2635.53	0.00434	2635.53	0.00428
2634.57	0.00884	2634.57	0.00729	2634.57	0.00645			2634.56	0.00482	2634.56	0.00726	2634.56	0.00729	2634.56	0.01014	2634.56	0.00467	2634.56	0.00452	2634.56	0.01033	2634.56	0.0043	2634.56	0.00426
2633.61	0.00881	2633.61	0.00728	2633.61	0.00644			2633.6	0.00483	2633.6	0.00726	2633.6	0.00729	2633.6	0.01011	2633.6	0.00467	2633.6	0.00455	2633.6	0.0103	2633.6	0.00427	2633.6	0.00424
2632.65	0.00879	2632.65	0.00726	2632.65	0.00643			2632.63	0.00481	2632.63	0.00724	2632.63	0.0073	2632.63	0.0101	2632.63	0.0047	2632.63	0.00461	2632.63	0.01027	2632.63	0.00426	2632.63	0.00424
2631.68	0.00876	2631.68	0.00724	2631.68	0.00642			2631.67	0.00479	2631.67	0.0072	2631.67	0.00729	2631.67	0.0101	2631.67	0.00472	2631.67	0.00467	2631.67	0.01024	2631.67	0.00427	2631.67	0.00424
2630.72	0.00874	2630.72	0.00722	2630.72	0.00641			2630.71	0.00477	2630.71	0.00715	2630.71	0.00727	2630.71	0.01009	2630.71	0.00473	2630.71	0.00472	2630.71	0.01021	2630.71	0.00429	2630.71	0.00424
2629.75	0.00873	2629.75	0.0072	2629.75	0.0064			2629.74	0.00476	2629.74	0.00711	2629.74	0.00723	2629.74	0.01008	2629.74	0.00471	2629.74	0.00474	2629.74	0.01019	2629.74	0.00431	2629.74	0.00423
2628.79	0.00871	2628.79	0.00719	2628.79	0.00638			2628.78	0.00475	2628.78	0.00707	2628.78	0.00719	2628.78	0.01005	2628.78	0.00466	2628.78	0.00474	2628.78	0.01018	2628.78	0.00432	2628.78	0.00422
2627.82	0.00869	2627.82	0.00717	2627.82	0.00637			2627.81	0.00475	2627.81	0.00706	2627.81	0.00715	2627.81	0.01002	2627.81	0.00461	2627.81	0.00472	2627.81	0.01018	2627.81	0.00432	2627.81	0.00419
2626.86	0.00867	2626.86	0.00716	2626.86	0.00635			2626.85	0.00475	2626.85	0.00706	2626.85	0.00712	2626.85	0.00998	2626.85	0.00456	2626.85	0.0047	2626.85	0.01018	2626.85	0.00429	2626.85	0.00415
2625.9	0.00864	2625.9	0.00714	2625.9	0.00633			2625.88	0.00475	2625.88	0.00707	2625.88	0.00711	2625.88	0.00995	2625.88	0.00452	2625.88	0.00468	2625.88	0.01017	2625.88	0.00425	2625.88	0.0041
2624.93	0.00862	2624.93	0.00713	2624.93	0.00632			2624.92	0.00474	2624.92	0.00707	2624.92	0.00712	2624.92	0.00994	2624.92	0.00451	2624.92	0.00464	2624.92	0.01015	2624.92	0.0042	2624.92	0.00404
2623.97	0.0086	2623.97	0.00712	2623.97	0.00631			2623.96	0.00473	2623.96	0.00705	2623.96	0.00712	2623.96	0.00994	2623.96	0.00451	2623.96	0.0046	2623.96	0.01012	2623.96	0.00417	2623.96	0.00401
2623	0.00857	2623	0.0071	2623	0.0063			2622.99	0.0047	2622.99	0.00703	2622.99	0.00713	2622.99	0.00995	2622.99	0.00451	2622.99	0.00454	2622.99	0.0101	2622.99	0.00414	2622.99	0.00401
2622.04	0.00855	2622.04	0.00709	2622.04	0.00629			2622.03	0.00468	2622.03	0.00701	2622.03	0.00712	2622.03	0.00995	2622.03	0.00452	2622.03	0.00449	2622.03	0.01007	2622.03	0.00414	2622.03	0.00404
2621.07	0.00853	2621.07	0.00708	2621.07	0.00628			2621.06	0.00466	2621.06	0.00699	2621.06	0.00709	2621.06	0.00996	2621.06	0.00452	2621.06	0.00447	2621.06	0.01004	2621.06	0.00414	2621.06	0.00408
2620.11	0.00851	2620.11	0.00707	2620.11	0.00627			2620.1	0.00464	2620.1	0.00697	2620.1	0.00706	2620.1	0.00995	2620.1	0.00451	2620.1	0.00449	2620.1	0.01001	2620.1	0.00415	2620.1	0.00412
2619.15	0.0085	2619.15	0.00705	2619.15	0.00626			2619.13	0.00463	2619.13	0.00695	2619.13	0.00703	2619.13	0.00994	2619.13	0.00451	2619.13	0.00454	2619.13	0.00997	2619.13	0.00416	2619.13	0.00414
2618.18	0.00848	2618.18	0.00704	2618.18	0.00625			2618.17	0.00461	2618.17	0.00691	2618.17	0.00701	2618.17	0.00992	2618.17	0.00451	2618.17	0.00459	2618.17	0.00993	2618.17	0.00418	2618.17	0.00415
2617.22	0.00847	2617.22	0.00703	2617.22	0.00623			2617.21	0.00459	2617.21	0.00687	2617.21	0.00699	2617.21	0.00988	2617.21	0.0045	2617.21	0.00461	2617.21	0.00991	2617.21	0.00419	2617.21	0.00415
2616.25	0.00846	2616.25	0.00702	2616.25	0.00622			2616.24	0.00457	2616.24	0.00684	2616.24	0.00698	2616.24	0.00983	2616.24	0.00449	2616.24	0.0046	2616.24	0.0099	2616.24	0.0042	2616.24	0.00415
2615.29	0.00844	2615.29	0.00701	2615.29	0.0062			2615.28	0.00454	2615.28	0.00683	2615.28	0.00696	2615.28	0.00976	2615.28	0.00446	2615.28	0.00456	2615.28	0.00988	2615.28	0.00418	2615.28	0.00414
2614.32	0.00843	2614.32	0.00699	2614.32	0.00619			2614.31	0.00452	2614.31	0.00685	2614.31	0.00695	2614.31	0.00969	2614.31	0.00442	2614.31	0.0045	2614.31	0.00983	2614.31	0.00415	2614.31	0.0041
2613.36	0.00841	2613.36	0.00698	2613.36	0.00617			2613.35	0.00452	2613.35	0.00688	2613.35	0.00694	2613.35	0.00963	2613.35	0.00438	2613.35	0.00445	2613.35	0.00976	2613.35	0.0041	2613.35	0.00405
2612.39	0.0084	2612.39	0.00697	2612.39	0.00615			2612.38	0.00452	2612.38	0.00693	2612.38	0.00692	2612.38	0.0096	2612.38	0.00435	2612.38	0.00441	2612.38	0.00968	2612.38	0.00406	2612.38	0.004
2611.43	0.00838	2611.43	0.00696	2611.43	0.00614			2611.42	0.00454	2611.42	0.00696	2611.42	0.0069	2611.42	0.00958	2611.42	0.00433	2611.42	0.0044	2611.42	0.00962	2611.42	0.00402	2611.42	0.00396
2610.47	0.00836	2610.47	0.00695	2610.47	0.00613			2610.46	0.00456	2610.46	0.00699	2610.46	0.00689	2610.46	0.00957	2610.46	0.00432	2610.46	0.0044	2610.46	0.00959	2610.46	0.00401	2610.46	0.00394
2609.5	0.00834	2609.5	0.00694	2609.5	0.00612			2609.49	0.00457	2609.49	0.007	2609.49	0.00689	2609.49	0.00957	2609.49	0.00431	2609.49	0.0044	2609.49	0.0096	2609.49	0.00401	2609.49	0.00394
2608.54	0.00832	2608.54	0.00693	2608.54	0.00611			2608.53	0.00458	2608.53	0.007	2608.53	0.00691	2608.53	0.00957	2608.53	0.00429	2608.53	0.0044	2608.53	0.00964	2608.53	0.00402	2608.53	0.00394
2607.57	0.00831	2607.57	0.00692	2607.57	0.0061			2607.56	0.00457	2607.56	0.00698	2607.56	0.00692	2607.56	0.00956	2607.56	0.00426	2607.56	0.00438	2607.56	0.00968	2607.56	0.00402	2607.56	0.00393
2606.61	0.00829	2606.61	0.00691	2606.61	0.0061			2606.6	0.00454	2606.6	0.00695	2606.6	0.00692	2606.6	0.00955	2606.6	0.00424	2606.6	0.00434	2606.6	0.0097	2606.6	0.00401	2606.6	0.00392
2605.64	0.00828	2605.64	0.0069	2605.64	0.00609			2605.63	0.00451	2605.63	0.0069	2605.63	0.00691	2605.63	0.00953	2605.63	0.00422	2605.63	0.0043	2605.63	0.00969	2605.63	0.004	2605.63	0.00392
2604.68	0.00826	2604.68	0.00689	2604.68	0.00608			2604.67	0.00449	2604.67	0.00685	2604.67	0.00689	2604.67	0.0095	2604.67	0.00422	2604.67	0.00426	2604.67	0.00966	2604.67	0.004	2604.67	0.00392
2603.72	0.00825	2603.72	0.00688	2603.72	0.00607			2603.7	0.00451	2603.7	0.00682	2603.7	0.00687	2603.7	0.00946	2603.7	0.00422	2603.7	0.00424	2603.7	0.00962	2603.7	0.00401	2603.7	0.00393
2602.75	0.00824	2602.75	0.00686	2602.75	0.00606			2602.74	0.00454	2602.74	0.00682	2602.74	0.00686	2602.74	0.00943	2602.74	0.00421	2602.74	0.00423	2602.74	0.00958	2602.74	0.00402	2602.74	0.00394
2601.79	0.00822	2601.79	0.00685	2601.79	0.00605			2601.78	0.00459	2601.78	0.00682	2601.78	0.00686	2601.78	0.00938	2601.78	0.00421	2601.78	0.00424	2601.78	0.00955	2601.78	0.00404	2601.78	0.00393
2600.82	0.00821	2600.82	0.00684	2600.82	0.00604			2600.81	0.00463	2600.81	0.00682	2600.81	0.00685	2600.81	0.00934	2600.81	0.0042	2600.81	0.00424	2600.81	0.00953	2600.81	0.00404	2600.81	0.00392
2599.86	0.0082	2599.86	0.00683	2599.86	0.00604			2599.85	0.00465	2599.85	0.0068	2599.85	0.00682	2599.85	0.00931	2599.85	0.00419	2599.85	0.00425	2599.85	0.00951	2599.85	0.00402	2599.85	0.00391
2598.89	0.00819	2598.89	0.00682	2598.89	0.00603			2598.88	0.00464	2598.88	0.00676	2598.88	0.00678	2598.88	0.00929	2598.88	0.00419	2598.88	0.00425	2598.88	0.0095	2598.88	0.00398	2598.88	0.0039
2597.93	0.00817	2597.93	0.00681	2597.93	0.00603			2597.92	0.00461	2597.92	0.0067	2597.92	0.00675	2597.92	0.00928	2597.92	0.00419	2597.92	0.00425	2597.92	0.00947	2597.92	0.00394	2597.92	0.0039
2596.97	0.00815	2596.97	0.0068	2596.97	0.00602			2596.95	0.00457	2596.95	0.00664	2596.95	0.00674	2596.95	0.00929	2596.95	0.00419	2596.95	0.00425	2596.95	0.00944	2596.95	0.00391	2596.95	0.00391
2596	0.00814	2596	0.00679	2596	0.00601			2595.99	0.00454	2595.99	0.0066	2595.99	0.00674	2595.99	0.0093	2595.99	0.00418	2595.99	0.00424	2595.99	0.00941	2595.99	0.00391	2595.99	0.00391
2595.04	0.00813	2595.04	0.00678	2595.04	0.006			2595.03	0.00452	2595.03	0.00658	2595.03	0.00677	2595.03	0.0093	2595.03	0.00417	2595.03	0.00422	2595.03	0.00941	2595.03	0.00393	2595.03	0.00391
2594.07	0.00811	2594.07	0.00678	2594.07	0.00599			2594.06	0.00452	2594.06	0.00659	2594.06	0.00678	2594.06	0.00928	2594.06	0.00417	2594.06	0.00419	2594.06	0.00943	2594.06	0.00397	2594.06	0.00391
2593.11	0.0081	2593.11	0.00677	2593.11	0.00599			2593.1	0.00453	2593.1	0.00663	2593.1	0.00678	2593.1	0.00926	2593.1	0.00417	2593.1	0.00416	2593.1	0.00948	2593.1	0.00402	2593.1	0.00392
2592.14	0.00809	2592.14	0.00677	2592.14	0.00598			2592.13	0.00454	2592.13	0.00669	2592.13	0.00677	2592.13	0.00923	2592.13	0.00417	2592.13	0.00414	2592.13	0.00952	2592.13	0.00406	2592.13	0.00392
2591.18	0.00807	2591.18	0.00676	2591.18	0.00597			2591.17	0.00455	2591.17	0.00674	2591.17	0.00676	2591.17	0.00921	2591.17	0.00417	2591.17	0.00414	2591.17	0.00955	2591.17	0.00406	2591.17	0.00391
2590.22	0.00806	2590.22	0.00676	2590.22	0.00597			2590.2	0.00456	2590.2	0.00677	2590.2	0.00674	2590.2	0.0092	2590.2	0.00415	2590.2	0.00414	2590.2	0.00955	2590.2	0.00404	2590.2	0.00389
2589.25	0.00805	2589.25	0.00676	2589.25	0.00596			2589.24	0.00454	2589.24	0.00678	2589.24	0.00674	2589.24	0.00919	2589.24	0.00411	2589.24	0.00415	2589.24	0.00953	2589.24	0.004	2589.24	0.00386
2588.29	0.00804	2588.29	0.00675	2588.29	0.00595			2588.28	0.00452	2588.28	0.00677	2588.28	0.00673	2588.28	0.00917	2588.28	0.00406	2588.28	0.00413	2588.28	0.00951	2588.28	0.00396	2588.28	0.00384
2587.32	0.00803	2587.32	0.00675	2587.32	0.00595			2587.31	0.00451	2587.31	0.00675	2587.31	0.00674	2587.31	0.00914	2587.31	0.004	2587.31	0.00411	2587.31	0.0095	2587.31	0.00393	2587.31	0.00384
2586.36	0.00802	2586.36	0.00674	2586.36	0.00594			2586.35	0.00451	2586.35	0.00673	2586.35	0.00677	2586.35	0.00911	2586.35	0.00396	2586.35	0.00408	2586.35	0.00951	2586.35	0.00393	2586.35	0.00386
2585.39	0.00801	2585.39	0.00673	2585.39	0.00593			2585.38	0.00452	2585.38	0.00672	2585.38	0.00681	2585.38	0.00909	2585.38	0.00395	2585.38	0.00407	2585.38	0.00953	2585.38	0.00397	2585.38	0.00391
2584.43	0.00801	2584.43	0.00672	2584.43	0.00593			2584.42	0.00455	2584.42	0.00673	2584.42	0.00684	2584.42	0.00909	2584.42	0.00397	2584.42	0.00409	2584.42	0.00953	2584.42	0.00401	2584.42	0.00396
2583.46	0.008	2583.46	0.00671	2583.46	0.00592			2583.45	0.00458	2583.45	0.00675	2583.45	0.00687	2583.45	0.00909	2583.45	0.00401	2583.45	0.00412	2583.45	0.00952	2583.45	0.00405	2583.45	0.00399
2582.5	0.00799	2582.5	0.0067	2582.5	0.00592			2582.49	0.0046	2582.49	0.00676	2582.49	0.00686	2582.49	0.00909	2582.49	0.00408	2582.49	0.00415	2582.49	0.00948	2582.49	0.00406	2582.49	0.004
2581.54	0.00797	2581.54	0.0067	2581.54	0.00591			2581.53	0.0046	2581.53	0.00675	2581.53	0.00684	2581.53	0.0091	2581.53	0.00415	2581.53	0.00415	2581.53	0.00941	2581.53	0.00402	2581.53	0.00398
2580.57	0.00796	2580.57	0.00669	2580.57	0.00591			2580.56	0.00457	2580.56	0.00671	2580.56	0.00681	2580.56	0.00909	2580.56	0.0042	2580.56	0.00415	2580.56	0.00934	2580.56	0.00395	2580.56	0.00395
2579.61	0.00795	2579.61	0.00669	2579.61	0.00591			2579.6	0.00453	2579.6	0.00666	2579.6	0.00677	2579.6	0.00908	2579.6	0.00424	2579.6	0.00414	2579.6	0.00928	2579.6	0.00386	2579.6	0.00391
2578.64	0.00795	2578.64	0.00668	2578.64	0.0059			2578.63	0.00448	2578.63	0.0066	2578.63	0.00675	2578.63	0.00907	2578.63	0.00424	2578.63	0.00415	2578.63	0.00923	2578.63	0.00378	2578.63	0.00388
2577.68	0.00794	2577.68	0.00668	2577.68	0.0059			2577.67	0.00445	2577.67	0.00657	2577.67	0.00675	2577.67	0.00907	2577.67	0.00422	2577.67	0.00417	2577.67	0.0092	2577.67	0.00373	2577.67	0.00384
2576.71	0.00794	2576.71	0.00667	2576.71	0.00589			2576.7	0.00444	2576.7	0.00657	2576.7	0.00677	2576.7	0.00908	2576.7	0.00419	2576.7	0.0042	2576.7	0.0092	2576.7	0.0037	2576.7	0.00381
2575.75	0.00793	2575.75	0.00667	2575.75	0.00589			2575.74	0.00444	2575.74	0.0066	2575.74	0.00679	2575.74	0.0091	2575.74	0.00416	2575.74	0.00422	2575.74	0.0092	2575.74	0.00368	2575.74	0.00377
2574.79	0.00792	2574.79	0.00666	2574.79	0.00588			2574.77	0.00445	2574.77	0.00662	2574.77	0.0068	2574.77	0.00913	2574.77	0.00413	2574.77	0.00423	2574.77	0.00921	2574.77	0.00367	2574.77	0.00373
2573.82	0.00791	2573.82	0.00666	2573.82	0.00587			2573.81	0.00444	2573.81	0.00664	2573.81	0.00679	2573.81	0.00916	2573.81	0.0041	2573.81	0.00421	2573.81	0.00921	2573.81	0.00368	2573.81	0.00371
2572.86	0.0079	2572.86	0.00665	2572.86	0.00586			2572.85	0.0044	2572.85	0.00663	2572.85	0.00676	2572.85	0.00919	2572.85	0.00407	2572.85	0.00419	2572.85	0.00922	2572.85	0.0037	2572.85	0.00371
2571.89	0.00789	2571.89	0.00664	2571.89	0.00586			2571.88	0.00436	2571.88	0.00661	2571.88	0.00671	2571.88	0.0092	2571.88	0.00403	2571.88	0.00417	2571.88	0.00921	2571.88	0.00374	2571.88	0.00373
2570.93	0.00789	2570.93	0.00664	2570.93	0.00586			2570.92	0.00431	2570.92	0.0066	2570.92	0.00666	2570.92	0.0092	2570.92	0.00401	2570.92	0.00416	2570.92	0.00919	2570.92	0.00378	2570.92	0.00377
2569.96	0.00788	2569.96	0.00664	2569.96	0.00586			2569.95	0.00428	2569.95	0.00662	2569.95	0.00662	2569.95	0.00919	2569.95	0.00399	2569.95	0.00416	2569.95	0.00916	2569.95	0.00381	2569.95	0.00379
2569	0.00788	2569	0.00664	2569	0.00585			2568.99	0.00426	2568.99	0.00667	2568.99	0.00662	2568.99	0.00916	2568.99	0.00398	2568.99	0.00415	2568.99	0.00912	2568.99	0.00381	2568.99	0.0038
2568.04	0.00788	2568.04	0.00665	2568.04	0.00585			2568.02	0.00426	2568.02	0.00675	2568.02	0.00664	2568.02	0.00913	2568.02	0.00397	2568.02	0.00413	2568.02	0.0091	2568.02	0.00378	2568.02	0.00378
2567.07	0.00788	2567.07	0.00665	2567.07	0.00585			2567.06	0.00428	2567.06	0.00683	2567.06	0.00668	2567.06	0.00909	2567.06	0.00395	2567.06	0.0041	2567.06	0.00909	2567.06	0.00374	2567.06	0.00376
2566.11	0.00788	2566.11	0.00665	2566.11	0.00585			2566.1	0.00432	2566.1	0.00688	2566.1	0.00672	2566.1	0.00906	2566.1	0.00394	2566.1	0.00407	2566.1	0.00909	2566.1	0.00371	2566.1	0.00374
2565.14	0.00789	2565.14	0.00665	2565.14	0.00584			2565.13	0.00436	2565.13	0.00688	2565.13	0.00675	2565.13	0.00904	2565.13	0.00394	2565.13	0.00407	2565.13	0.00909	2565.13	0.0037	2565.13	0.00373
2564.18	0.00789	2564.18	0.00665	2564.18	0.00584			2564.17	0.00441	2564.17	0.00683	2564.17	0.00676	2564.17	0.00904	2564.17	0.00396	2564.17	0.0041	2564.17	0.0091	2564.17	0.00371	2564.17	0.00374
2563.21	0.00789	2563.21	0.00665	2563.21	0.00584			2563.2	0.00444	2563.2	0.00675	2563.2	0.00675	2563.2	0.00904	2563.2	0.004	2563.2	0.00413	2563.2	0.0091	2563.2	0.00373	2563.2	0.00377
2562.25	0.00788	2562.25	0.00665	2562.25	0.00584			2562.24	0.00447	2562.24	0.00667	2562.24	0.00674	2562.24	0.00904	2562.24	0.00405	2562.24	0.00416	2562.24	0.00909	2562.24	0.00375	2562.24	0.0038
2561.28	0.00787	2561.28	0.00664	2561.28	0.00585			2561.27	0.00449	2561.27	0.0066	2561.27	0.00672	2561.27	0.00902	2561.27	0.0041	2561.27	0.00417	2561.27	0.00908	2561.27	0.00376	2561.27	0.00382
2560.32	0.00786	2560.32	0.00664	2560.32	0.00585			2560.31	0.0045	2560.31	0.00654	2560.31	0.00669	2560.31	0.009	2560.31	0.00413	2560.31	0.00415	2560.31	0.00906	2560.31	0.00376	2560.31	0.00383
2559.36	0.00786	2559.36	0.00664	2559.36	0.00585			2559.35	0.0045	2559.35	0.0065	2559.35	0.00666	2559.35	0.00897	2559.35	0.00414	2559.35	0.00412	2559.35	0.00904	2559.35	0.00375	2559.35	0.00383
2558.39	0.00786	2558.39	0.00664	2558.39	0.00585			2558.38	0.0045	2558.38	0.00647	2558.38	0.00663	2558.38	0.00896	2558.38	0.00411	2558.38	0.00406	2558.38	0.00902	2558.38	0.00374	2558.38	0.00381
2557.43	0.00785	2557.43	0.00664	2557.43	0.00585			2557.42	0.00449	2557.42	0.00645	2557.42	0.00659	2557.42	0.00896	2557.42	0.00405	2557.42	0.00401	2557.42	0.00903	2557.42	0.00374	2557.42	0.0038
2556.46	0.00785	2556.46	0.00664	2556.46	0.00584			2556.45	0.00446	2556.45	0.00644	2556.45	0.00654	2556.45	0.00896	2556.45	0.00398	2556.45	0.00396	2556.45	0.00904	2556.45	0.00376	2556.45	0.00378
2555.5	0.00785	2555.5	0.00664	2555.5	0.00584			2555.49	0.00443	2555.49	0.00643	2555.49	0.00649	2555.49	0.00897	2555.49	0.00393	2555.49	0.00394	2555.49	0.00905	2555.49	0.0038	2555.49	0.00376
2554.53	0.00785	2554.53	0.00664	2554.53	0.00584			2554.52	0.00439	2554.52	0.00641	2554.52	0.00644	2554.52	0.00897	2554.52	0.00391	2554.52	0.00393	2554.52	0.00907	2554.52	0.00384	2554.52	0.00374
2553.57	0.00785	2553.57	0.00665	2553.57	0.00584			2553.56	0.00437	2553.56	0.00639	2553.56	0.00641	2553.56	0.00898	2553.56	0.00393	2553.56	0.00394	2553.56	0.00908	2553.56	0.00386	2553.56	0.00371
2552.61	0.00785	2552.61	0.00665	2552.61	0.00584			2552.6	0.00437	2552.6	0.00637	2552.6	0.00641	2552.6	0.009	2552.6	0.00397	2552.6	0.00398	2552.6	0.0091	2552.6	0.00387	2552.6	0.00368
2551.64	0.00785	2551.64	0.00666	2551.64	0.00584			2551.63	0.0044	2551.63	0.00636	2551.63	0.00644	2551.63	0.00901	2551.63	0.00401	2551.63	0.00402	2551.63	0.00913	2551.63	0.00384	2551.63	0.00365
2550.68	0.00785	2550.68	0.00667	2550.68	0.00584			2550.67	0.00445	2550.67	0.00635	2550.67	0.00648	2550.67	0.00901	2550.67	0.00402	2550.67	0.00408	2550.67	0.00916	2550.67	0.0038	2550.67	0.00364
2549.71	0.00785	2549.71	0.00668	2549.71	0.00585			2549.7	0.0045	2549.7	0.00636	2549.7	0.00651	2549.7	0.00902	2549.7	0.00402	2549.7	0.00413	2549.7	0.00918	2549.7	0.00376	2549.7	0.00365
2548.75	0.00785	2548.75	0.00668	2548.75	0.00586			2548.74	0.00452	2548.74	0.00637	2548.74	0.00653	2548.74	0.00903	2548.74	0.00401	2548.74	0.00416	2548.74	0.00919	2548.74	0.00372	2548.74	0.00365
2547.78	0.00785	2547.78	0.00668	2547.78	0.00586			2547.77	0.00451	2547.77	0.00638	2547.77	0.00653	2547.77	0.00905	2547.77	0.00402	2547.77	0.00417	2547.77	0.00918	2547.77	0.0037	2547.77	0.00366
2546.82	0.00785	2546.82	0.00669	2546.82	0.00587			2546.81	0.00448	2546.81	0.00639	2546.81	0.00654	2546.81	0.00909	2546.81	0.00404	2546.81	0.00415	2546.81	0.00917	2546.81	0.00371	2546.81	0.00367
[truncated: 1,708 more rows]
